# Supplementary material for: The hybrid lipoplex induces cytoskeletal rearrangement via autophagy/RhoA signaling pathway for enhanced anticancer gene therapy
Source: Nat Commun. 2025 Jan 2;16:339. doi: 10.1038/s41467-024-55727-4 (PMC11696071; doi:10.1038/s41467-024-55727-4)
Supplement: Supplementary file 4 — Source Data [file 41467_2024_55727_MOESM4_ESM.xlsx]

## Sheet: Fig. 2
Figure 2b
		Z-Average (d.nm)			Zeta Potential (mV）
	HS@Au	46.27	42.9	45.3	-14.38	-12.7	-14.8
	RLS-Lipid	113.8	109.5	114.3	28.5	27.3	26.4
	RLS	125.8	130.5	123.6	22.3	21.3	19.6
	RLS/HS	233.2	246.3	219.3	10.2	14.3	15.9
	RLS/HS@Au/DNA	160.1	157.5	153.9	-15.9	-14.5	-13.1
Figure 2d
	Size (nm)
	24 h	without FBS			with 10% FBS
	RLS	121.6	111.4	119.5	469.4	473.8	453.2
	RLS/HS	208.8	200.7	206.5	584.6	572.4	590.3
	RLS/HS@Au	148.4	160.5	157.6	170.4	165.7	183.4
	Zeta potensital (mV)
	24 h	without 10% FBS			with 10% FBS
	RLS	27.7	29.3	25.4	-13.5	-12.7	-11.5
	RLS/HS	13.8	14.8	10.5	-14.1	-15.9	-13.2
	RLS/HS@Au	-14.3	-11.6	-13.5	-13.9	-11.5	-15.3
Figure 2e
	Young’s modulus (Mpa)	RLS/HS@Au	RLS
		690	412
		680	401
		665	378
Figure 2h		(x ,y) distance (μm)
	Control	X1	Y1	X2	Y2	X3	Y3	X4	Y4	X5	Y5	X6	Y6	X7	Y7	X8	Y8	X9	Y9	X10	Y10	X11	Y11	X12	Y12	X13	Y13	X14	Y14	X15	Y15
		0	0	0	0	0	0	0	0	0	0	0	0	0	0	0	0	0	0	0	0	0	0	0	0	0	0	0	0	0	0
		0	4	-2	2	0	2	0	0	0	0	0	0	0	0	0	0	0	0	0	2	0	0	0	0	0	0	-4	-2	0	0
		0	4	0	2	0	2	0	0	0	0	0	0	0	0	0	0	0	0	0	2	0	0	0	0	0	0	-4	-2	0	0
		0	2	-2	0	0	2	0	0	0	0	0	0	0	0	0	0	0	0	0	2	0	0	0	0	0	0	-4	-2	0	0
		0	2	-2	0	0	2	0	0	0	0	0	0	0	0	0	0	0	0	0	2	0	0	0	0	0	0	-4	-2	0	0
		0	2	-2	0	0	2	0	0	10	0	0	0	0	0	0	0	0	0	0	2	0	0	0	0	0	0	-4	-2	0	0
		0	2	-2	0	0	2	0	0	10	0	0	0	0	0	0	0	0	0	0	2	0	0	0	0	-2	0	-2	-6	0	0
		0	2	2	0	-2	-2	0	0	10	0	0	0	0	0	0	0	0	0	-2	-2	0	0	0	0	-2	0	-2	-6	0	0
		2	2	2	0	-2	-2	0	0	10	0	0	0	10	8	0	0	0	0	-2	-2	0	0	0	0	-2	0	-2	-6	0	0
		2	2	2	0	-2	-2	2	0	10	0	8	4	10	8	0	0	-2	-8	-2	-2	0	0	0	0	-2	0	-2	-6	0	0
		2	2	0	-2	-2	-2	2	0	10	0	8	4	10	8	0	0	-2	-8	-2	-2	0	0	0	0	-2	0	-2	-6	0	0
		2	2	0	-2	0	-2	2	0	10	0	8	4	10	8	0	0	-2	-8	0	-2	0	0	0	0	-2	0	-2	-6	0	0
		2	2	0	-2	-4	0	2	0	10	0	8	4	10	8	2	-4	-2	-8	-4	0	0	0	6	0	-2	0	4	-14	0	0
		2	2	2	-2	-4	0	2	0	10	0	8	4	10	8	2	-4	-2	-8	-4	0	0	0	4	0	-2	0	4	-14	0	0
		2	2	2	-2	-4	0	2	0	10	0	8	4	10	8	2	-4	4	-4	-4	0	0	0	4	0	-2	0	4	-14	0	0
		2	2	2	-2	-4	0	2	0	10	0	8	4	10	8	2	-4	4	-4	-4	0	0	0	4	0	-2	0	4	-14	0	0
		2	2	4	-8	0	0	2	0	10	0	8	4	10	8	2	-4	4	-4	0	0	0	0	4	0	-2	0	4	-14	0	0
		2	2	4	-8	0	0	2	0	10	0	8	4	10	8	2	-4	4	-4	0	0	0	0	4	0	-4	-2	4	-14	0	0
		2	2	4	-8	0	0	2	0	14	-6	8	4	10	8	2	-8	4	-4	0	0	0	0	4	0	-4	-2	8	-14	0	0
		2	2	2	-6	2	-6	-2	0	14	-6	8	4	10	8	4	-6	4	-4	2	-6	0	0	4	0	-4	-2	14	-12	0	0
		2	4	2	-6	2	-6	-2	0	14	-6	8	4	10	8	4	-6	4	-4	2	-6	-4	-4	4	0	-4	-2	14	-12	-4	-4
		2	4	2	-6	2	0	-2	0	14	-6	8	4	10	8	4	-6	4	-4	2	0	-4	-4	6	0	-4	-2	14	-12	-4	-4
		0	4	2	-6	2	0	-2	0	14	-6	8	4	10	8	4	-6	4	-4	2	0	-4	-4	6	0	-4	-2	12	-12	-4	-4
		0	4	2	2	2	0	-2	0	10	-2	2	6	6	14	4	-6	4	-4	2	0	-4	-4	6	0	-4	-2	12	-12	-4	-4
		0	4	2	2	2	0	-2	0	10	-2	2	6	6	14	-2	-2	4	-4	2	0	-4	-4	6	0	-4	-2	12	-12	-4	-4
		2	10	2	2	2	0	-2	0	10	-2	2	10	6	14	-2	-2	4	-4	2	0	-4	-4	6	0	-2	6	12	-12	-4	-4
		2	10	2	2	2	0	-2	0	10	-2	2	10	6	14	-2	-2	4	-4	2	0	-6	0	6	0	-2	6	-4	-10	-6	0
		2	10	6	2	2	2	-2	0	10	-2	2	10	6	14	-2	-2	2	0	2	2	-4	0	6	0	-2	6	-4	-10	-4	0
		2	10	6	2	2	2	-2	0	10	-2	2	10	4	14	-2	-2	2	0	2	2	-4	0	6	0	-2	6	-4	-10	-4	0
		2	6	6	2	8	0	-2	0	10	-2	2	10	4	16	-2	-2	2	0	8	0	-4	0	6	4	-2	6	-6	-12	-4	0
		2	6	6	2	8	0	-6	-2	12	-4	2	10	4	16	6	4	2	0	8	0	-4	0	6	4	-2	6	-6	-12	-4	0
		-2	6	6	2	10	0	-6	-2	12	-4	2	10	4	16	6	4	2	0	10	0	-4	0	6	4	-2	6	-6	-12	-4	0
		-2	6	2	4	12	0	-6	-2	12	-4	2	10	4	16	6	4	2	0	12	0	-4	0	6	4	-2	6	-6	-12	-4	0
		-2	6	2	4	2	-4	-6	-2	12	-4	2	10	4	16	6	4	2	0	2	-4	-4	0	6	4	-2	6	2	-14	-4	0
		-4	8	2	4	2	-4	-6	-2	8	-2	2	10	4	16	6	4	2	0	2	-4	-4	0	6	4	-2	6	2	-14	-4	0
		-4	8	2	4	2	-4	-14	-2	8	-2	2	10	4	16	6	4	2	0	2	-4	-4	0	6	4	-2	6	-4	-14	-4	0
		-4	8	2	4	0	-4	-14	-2	8	-2	2	10	4	16	6	4	2	0	0	-4	-4	0	6	4	-2	6	-4	-12	-4	0
		-4	8	2	4	0	-4	-26	-10	4	0	10	12	4	16	6	4	4	0	0	-4	-4	0	8	8	-2	6	-4	-12	-4	0
		0	6	2	4	0	-4	-26	-10	4	0	8	12	4	16	2	6	4	0	0	-4	-4	0	8	8	-2	6	-4	-12	-4	0
		0	6	2	2	0	-4	-26	-10	4	0	8	12	4	16	2	6	4	0	0	-4	-4	0	8	8	-2	6	-4	-12	-4	0
		0	6	2	2	0	-4	-22	-6	4	0	8	12	6	16	2	6	4	0	0	-4	-4	0	8	8	-2	6	-4	-12	-4	0
		0	6	2	2	0	-4	-22	-6	-6	14	6	12	6	16	2	6	4	0	0	-4	-4	0	8	8	-2	6	-4	-12	-4	0
		0	6	2	2	6	-2	-22	-6	-6	14	6	12	6	16	2	6	4	0	6	-2	-4	0	8	8	-2	6	-10	-10	-4	0
		-2	6	4	2	6	-2	-22	-6	-6	14	6	12	6	16	2	6	4	0	6	-2	-4	0	8	8	-2	6	-10	-10	-4	0
		-2	6	4	6	8	-2	-22	-6	-2	0	6	12	6	22	2	6	4	0	8	-2	-4	0	8	8	2	6	-10	-10	-4	0
		-2	6	4	6	8	-2	-22	-6	-2	0	6	12	6	22	-18	10	4	0	8	-2	-4	0	6	10	2	6	-10	-10	-4	0
		-4	6	4	6	8	-2	-22	-6	-2	0	6	12	6	22	2	6	4	0	8	-2	-4	0	6	10	2	6	-10	-10	-4	0
		-4	6	2	8	8	-2	-22	-6	-2	2	6	12	6	22	2	6	4	0	8	-2	-4	0	6	10	2	6	-10	-10	-4	0
		-4	6	2	8	0	0	-22	-6	-2	2	2	12	6	22	2	6	4	0	0	0	-4	0	6	10	2	6	-12	4	-4	0
		-4	6	2	8	0	0	-22	-6	-2	2	2	12	6	22	2	6	6	0	0	0	-4	0	6	10	2	6	-12	4	-4	0
		-2	6	2	8	0	0	-22	0	-2	2	2	12	6	22	2	6	8	0	0	0	-16	4	6	10	-4	2	-12	4	-16	4
		-2	6	0	6	0	0	-22	0	-2	2	0	28	6	22	2	6	8	0	0	0	-16	4	6	10	2	-2	-12	4	-16	4
		-2	6	0	6	0	0	-22	0	2	0	-4	24	8	24	2	2	8	0	0	0	-16	4	6	10	2	-2	-12	4	-16	4
		-2	6	0	6	0	0	-22	0	2	0	-4	22	8	24	2	2	4	0	0	0	-20	2	12	12	2	-2	-12	4	-20	2
		-8	2	0	6	-8	0	-26	-4	2	0	-4	22	8	24	2	2	4	0	-8	0	-20	2	12	12	2	-4	-12	4	-20	2
		-8	2	0	6	-8	0	-26	-4	2	0	-4	22	8	24	2	2	4	0	-8	0	-20	2	12	12	2	-4	-12	4	-20	2
		-8	2	0	6	-8	0	-26	-4	2	0	-4	22	8	24	2	2	4	0	-8	0	-20	2	12	12	2	-4	-8	6	-20	2
		-8	2	0	6	-8	0	-26	-4	2	0	-4	22	8	26	8	2	4	0	-8	0	-20	2	12	12	2	-4	-8	6	-20	2
		-10	4	0	6	-8	0	-26	-4	2	0	-4	22	8	26	8	2	4	0	-8	0	-20	2	12	12	2	-4	-8	6	-20	2
		-10	4	2	6	-8	0	-26	-4	2	0	-4	22	8	26	8	2	4	0	-8	0	-20	2	12	12	-2	-8	-8	6	-20	2
		-10	4	-2	-4	-8	0	-26	-4	2	0	-4	22	8	26	4	2	4	0	-8	0	-20	2	16	12	12	-6	-8	6	-20	2
		-10	4	-2	-8	-8	0	-26	-4	2	0	-4	22	8	26	4	2	4	0	-8	0	-20	2	16	12	12	-6	-14	8	-20	2
		-10	4	-2	-8	-4	6	-26	-4	2	0	-4	22	8	26	4	2	4	0	-4	6	-20	2	16	12	12	-6	-14	8	-20	2
		-10	4	-2	-8	-4	6	-26	-4	2	0	-4	22	8	26	4	2	4	0	-4	6	-20	2	16	12	12	-6	-14	8	-20	2
		-10	4	0	-4	-4	6	-26	-4	2	0	-4	22	8	26	4	2	4	0	-4	6	-30	-8	16	12	12	-6	-14	8	-30	-8
		-10	4	0	-4	-4	4	-26	-4	2	0	-4	22	8	26	4	2	4	0	-4	4	-30	-8	16	12	12	-6	-14	8	-30	-8
		-10	4	0	-4	-2	0	-28	-4	2	0	-4	22	8	26	4	2	2	2	-2	0	-32	-2	16	12	12	-6	-14	8	-32	-2
		-6	-2	0	-4	0	-4	-28	-4	2	0	-4	22	8	26	4	2	2	2	0	-4	-32	-2	16	12	12	-6	-14	8	-32	-2
		-6	-2	0	-4	0	-4	-28	-4	2	0	-4	22	8	26	4	2	8	0	0	-4	-32	-2	14	12	12	-6	-14	8	-32	-2
		-6	-2	-2	-8	0	-4	-28	-4	4	-2	-2	22	8	26	2	0	8	0	0	-4	-32	-2	6	4	12	-6	-14	8	-32	-2
		-6	-2	-2	-8	0	-4	-28	-4	4	-2	0	22	8	26	2	0	8	0	0	-4	-32	-2	6	4	12	-6	-14	8	-32	-2
		-10	2	-2	-8	6	0	-28	-4	4	-2	0	22	8	26	2	0	8	0	6	0	-32	-2	6	4	12	-6	-14	8	-32	-2
		-10	2	-2	-6	8	0	-28	-4	4	-2	-10	26	8	26	2	0	4	2	8	0	-32	-2	6	4	12	-6	-14	8	-32	-2
		-10	2	-2	-6	8	0	-28	-4	4	-2	-10	26	8	26	2	0	4	2	8	0	-32	-2	6	4	12	-6	-14	8	-32	-2
		-10	-2	-2	-6	10	0	-28	-4	4	0	-10	26	6	26	2	0	4	2	10	0	-32	-2	6	4	10	-8	-14	8	-32	-2
		-10	-2	0	-14	10	0	-28	-4	4	0	-8	26	6	26	2	0	4	2	10	0	-32	-2	6	4	10	-8	-14	8	-32	-2
		-10	-2	0	-14	10	0	-28	-4	4	0	-4	26	6	26	2	0	4	2	10	0	-32	-2	6	4	10	-8	-14	8	-32	-2
		-6	-2	0	-14	12	0	-28	-4	6	0	-2	24	6	26	2	0	4	2	12	0	-32	-2	6	4	10	-8	-14	8	-32	-2
		-6	-2	0	-14	12	0	-28	-4	14	0	-2	24	6	26	4	0	8	2	12	0	-32	-2	6	4	20	-10	-16	8	-32	-2
		-10	-4	-2	-22	12	0	-28	-4	20	-6	-2	24	6	26	6	0	4	-12	12	0	-32	-2	6	4	20	-10	-16	8	-32	-2
		-10	-4	-2	-22	10	0	-28	-4	20	-6	-2	24	6	26	6	0	4	-12	10	0	-32	-8	6	4	20	-10	-16	8	-32	-8
		-10	-4	-2	-22	8	0	-28	-4	12	0	-2	24	4	16	4	-6	4	-12	8	0	-22	-12	6	4	20	-10	-16	8	-22	-12
		-10	-4	-2	-22	8	0	-32	-4	12	0	-2	24	4	16	4	-6	4	-12	8	0	-22	-12	6	4	18	-10	-16	0	-22	-12
		-2	-4	0	-24	6	0	-32	-4	18	-2	-2	24	4	16	4	-6	4	-12	6	0	-26	-12	6	4	18	-10	-16	0	-26	-12
		-2	-4	0	-24	6	0	-42	-4	18	-2	-2	24	4	16	4	-6	4	-12	6	0	-28	-12	6	4	18	-10	-12	4	-28	-12
		-2	-4	0	-24	8	0	-42	-4	18	-2	-2	24	4	16	4	-6	4	-12	8	0	-28	-12	18	0	18	-10	-12	4	-28	-12
		-2	-4	-2	-36	8	0	-42	-4	20	-6	-2	24	4	16	4	-6	4	-10	8	0	-28	-12	18	0	18	-10	-12	4	-28	-12
		0	-2	-2	-36	2	-26	-42	-4	20	-6	-2	24	14	16	4	-6	4	-10	2	-26	-34	-12	18	0	18	-16	-16	-2	-34	-12
		0	-2	-2	-36	2	-26	-42	-4	24	-6	-2	24	14	16	4	-6	4	-10	2	-26	-34	-12	18	0	24	-20	-16	-2	-34	-12
		0	-2	-2	-36	2	-26	-42	-4	26	-8	-2	24	14	16	4	-6	4	-10	2	-26	-34	-12	18	0	24	-20	-16	-2	-34	-12
		0	-2	-4	-34	2	-26	-42	-4	26	-8	-2	24	14	16	4	-6	4	-10	2	-26	-38	-10	18	0	24	-20	-16	-2	-38	-10
		0	-2	-4	-34	10	-34	-42	-4	26	-8	-2	24	14	16	4	-6	4	-10	10	-34	-38	-10	4	0	24	-20	-16	-2	-38	-10
		2	-4	-4	-34	12	-36	-42	-4	22	-14	-2	24	8	8	2	-16	4	-10	12	-36	-38	-10	12	-4	24	-20	-16	-2	-38	-10
		2	-4	-4	-34	12	-36	-42	-4	22	-14	-2	24	8	8	2	-16	8	-12	12	-36	-32	-10	12	-4	22	-20	-14	-2	-32	-10
		2	-4	-4	-34	12	-36	-42	-4	22	-14	-2	24	8	8	2	-16	8	-12	12	-36	-32	-10	12	-4	22	-20	-14	-2	-32	-10
		2	-6	-10	-36	12	-36	-42	-4	22	-14	-2	24	-2	16	2	-16	8	-12	12	-36	-32	-10	12	-4	22	-20	-14	-2	-32	-10
		2	-6	-10	-36	12	-36	-42	-4	22	-14	-2	24	-2	16	2	-16	8	-12	12	-36	-32	-10	12	-4	20	-20	-18	2	-32	-10
		2	-6	-10	-36	12	-36	-42	-4	22	-14	-2	24	-2	16	2	-16	8	-12	12	-36	-32	-10	12	-4	20	-20	-18	2	-32	-10
		2	-6	-10	-36	12	-36	-42	-4	22	-14	-2	24	-16	8	2	-16	8	-12	12	-36	-32	-10	12	-4	20	-20	-18	-6	-32	-10
		2	-6	-10	-36	6	-22	-42	-4	22	-14	-4	28	-16	8	2	-16	8	-12	6	-22	-32	-10	10	-4	20	-20	-8	-6	-32	-10
		4	-8	-10	-36	6	-22	-42	-4	24	-14	-4	28	-16	8	2	-16	8	-12	6	-22	-32	-10	10	-4	20	-20	-8	-6	-32	-10
		4	-8	-10	-36	6	-26	-42	-4	20	-12	-4	28	-16	8	2	-16	6	-20	6	-26	-32	-10	10	-4	26	-24	-8	-6	-32	-10
		4	-8	-10	-36	8	-34	-42	-4	20	-12	-4	28	-16	8	2	-16	8	-18	8	-34	-42	-12	10	-4	26	-24	-8	-6	-42	-12
		2	-6	-6	-40	8	-34	-42	-4	28	-12	0	28	-16	8	2	-16	8	-18	8	-34	-42	-12	10	-4	26	-24	-8	-6	-42	-12
		2	-6	-6	-40	8	-34	-42	-4	28	-12	0	28	-16	8	2	-16	8	-18	8	-34	-42	-12	10	-4	26	-24	-8	-6	-42	-12
		2	-6	-6	-40	8	-34	-52	-10	28	-12	2	28	-16	8	2	-16	8	-18	8	-34	-42	-12	10	-4	26	-24	-8	-6	-42	-12
		2	-6	-4	-42	8	-34	-52	-10	28	-12	2	28	-16	8	2	-16	8	-18	8	-34	-42	-12	10	-4	26	-24	-8	-6	-42	-12
		4	-8	-4	-42	8	-34	-52	-10	28	-12	2	28	-16	8	-4	-16	8	-18	8	-34	-42	-12	10	-4	26	-24	-8	-6	-42	-12
		4	-8	-4	-42	8	-34	-52	-10	28	-12	2	28	-16	8	-4	-16	8	-18	8	-34	-42	-12	10	-4	24	-24	-8	-6	-42	-12
		4	-8	-4	-42	8	-34	-52	-10	28	-12	2	28	-16	8	-4	-16	8	-18	8	-34	-42	-12	10	-4	20	-24	-8	-6	-42	-12
		4	-8	-8	-42	8	-34	-52	-10	36	-12	2	28	-16	8	-4	-16	12	-18	8	-34	-42	-12	10	-4	20	-24	-10	-6	-42	-12
		0	-6	-8	-42	2	-30	-52	-10	34	-16	2	28	-16	8	-4	-16	12	-18	2	-30	-42	-12	10	-4	20	-24	-10	-6	-42	-12
		0	-6	-8	-42	2	-30	-52	-10	34	-16	2	28	-16	8	-4	-16	12	-18	2	-30	-42	-12	10	-4	24	-24	-10	-4	-42	-12
		0	-6	-8	-42	2	-30	-52	-10	34	-16	2	28	-16	8	-4	-16	12	-18	2	-30	-42	-12	10	-4	24	-24	-10	-4	-42	-12
		0	-6	-8	-42	2	-30	-52	-10	34	-16	2	28	-16	8	-4	-16	12	-18	2	-30	-42	-12	12	-6	26	-24	-10	-4	-42	-12
		6	-6	-8	-42	2	-30	-52	-10	34	-16	2	28	-16	14	-4	-16	12	-18	2	-30	-42	-12	12	-6	26	-24	-8	-4	-42	-12
		2	-6	-8	-42	2	-30	-52	-10	34	-16	2	28	-16	14	-4	-16	12	-18	2	-30	-42	-12	12	-6	26	-24	-8	-4	-42	-12
		2	-6	-8	-42	2	-30	-50	-10	34	-16	4	28	-16	14	-4	-16	12	-18	2	-30	-42	-12	12	-6	30	-30	-8	-4	-42	-12
		2	-6	-8	-42	2	-30	-46	-10	34	-16	4	28	-16	14	-4	-16	12	-18	2	-30	-42	-12	12	-6	30	-30	-8	-4	-42	-12
		2	-6	-6	-46	2	-30	-46	-10	36	-22	4	28	-16	14	-4	-16	12	-18	2	-30	-42	-12	12	-6	30	-30	-8	-4	-42	-12
		2	-6	-6	-46	2	-30	-46	-10	36	-22	4	28	-16	14	-4	-16	12	-18	2	-30	-42	-12	12	-6	30	-30	-8	-4	-42	-12
		2	-6	-6	-46	2	-30	-46	-10	36	-22	4	28	-16	14	-4	-16	14	-20	2	-30	-42	-12	12	-6	28	-30	-8	-4	-42	-12
		0	-8	-8	-52	2	-30	-46	-10	36	-22	4	28	-16	14	-4	-16	14	-20	2	-30	-42	-12	12	-6	28	-30	-8	-4	-42	-12
		0	-8	-8	-52	2	-30	-46	-10	36	-22	4	28	-16	14	-4	-16	14	-20	2	-30	-42	-12	12	-6	28	-30	-10	-4	-42	-12
		0	-8	-8	-52	2	-30	-46	-10	36	-22	2	28	-16	14	-4	-16	14	-20	2	-30	-42	-12	12	-6	28	-30	-6	-4	-42	-12
		0	-8	-8	-52	2	-30	-46	-10	36	-22	2	28	-16	14	-4	-16	14	-20	2	-30	-42	-12	12	-6	28	-30	-6	-4	-42	-12
		0	-8	-8	-52	0	-30	-46	-10	36	-22	0	28	-16	14	-4	-16	14	-20	0	-30	-42	-12	12	-6	28	-30	-6	-4	-42	-12
		0	-8	-10	-48	0	-30	-46	-10	36	-22	0	28	-16	14	-4	-16	10	-22	0	-30	-42	-12	12	-6	28	-30	-6	-4	-42	-12
		0	-8	-10	-48	0	-36	-46	-10	36	-22	0	28	-16	14	-4	-16	10	-22	0	-36	-42	-12	10	-4	28	-30	-6	-4	-42	-12
		0	-8	-10	-48	0	-36	-46	-10	36	-22	0	28	-16	14	-4	-16	10	-22	0	-36	-44	-12	10	-4	28	-30	-6	-4	-44	-12
		2	-6	-10	-48	0	-36	-54	-8	36	-22	0	28	-16	14	-4	-16	10	-22	0	-36	-44	-12	10	-4	28	-30	-6	-4	-44	-12
		2	-6	-10	-48	0	-36	-50	-10	36	-22	0	28	-16	14	-4	-16	10	-22	0	-36	-44	-12	10	-4	28	-30	-6	-4	-44	-12
		2	-6	-10	-48	0	-36	-50	-10	36	-22	-4	30	-16	14	-4	-16	10	-22	0	-36	-44	-12	10	-4	28	-30	-6	-4	-44	-12
		2	-6	-10	-48	0	-36	-50	-10	36	-22	-4	30	-16	14	-6	-24	10	-22	0	-36	-44	-12	10	-4	24	-32	-6	-4	-44	-12
		2	-6	-10	-48	0	-36	-50	-10	34	-26	-4	30	-18	14	-6	-24	10	-22	0	-36	-44	-12	10	-4	24	-32	-6	-4	-44	-12
		2	-4	-10	-48	-2	-36	-50	-10	34	-26	-4	30	-18	14	-6	-24	10	-22	-2	-36	-44	-12	10	-4	24	-32	-6	-4	-44	-12
		2	-4	-10	-48	-2	-36	-50	-10	34	-26	-2	30	-18	14	-6	-24	12	-24	-2	-36	-44	-12	10	-4	24	-32	-6	-4	-44	-12
		2	-4	-10	-48	-2	-36	-50	-10	34	-26	-2	30	-18	14	-6	-24	12	-24	-2	-36	-44	-12	10	-4	24	-32	-6	-4	-44	-12
		2	-4	-10	-48	-2	-36	-50	-10	34	-26	-2	30	-18	14	-6	-24	12	-24	-2	-36	-44	-12	10	-4	24	-32	-6	-4	-44	-12
		2	-4	-10	-48	-2	-36	-50	-10	34	-26	-2	30	-18	14	-6	-24	12	-24	-2	-36	-44	-12	10	-4	24	-32	-22	0	-44	-12
		2	-4	-10	-48	-2	-36	-50	-10	34	-26	-2	30	-18	14	-6	-24	12	-24	-2	-36	-44	-12	8	-4	26	-26	-22	0	-44	-12
		0	-6	-8	-46	-2	-36	-50	-10	34	-26	-2	30	-18	14	-6	-24	12	-24	-2	-36	-46	-12	8	-4	26	-26	-20	0	-46	-12
		0	-6	-8	-46	-2	-36	-50	-10	42	-28	-2	30	-18	14	-6	-24	12	-24	-2	-36	-46	-12	8	-4	26	-26	-20	0	-46	-12
		0	-6	-8	-46	-2	-36	-50	-10	42	-28	-2	30	-18	14	-6	-24	12	-24	-2	-36	-48	-12	8	-4	26	-26	-18	0	-48	-12
		0	-6	-8	-46	-2	-36	-50	-10	42	-28	-2	30	-18	14	-6	-24	12	-24	-2	-36	-48	-12	8	-4	26	-26	-18	0	-48	-12
	RLS/HS	X1	Y1	X2	Y2	X3	Y3	X4	Y4	X5	Y5	X6	Y6	X7	Y7	X8	Y8	X9	Y9	X10	Y10	X11	Y11	X12	Y12	X13	Y13	X14	Y14	X15	Y15
		0	0	0	0	0	0	0	0	0	0	0	0	0	0	0	0	0	0	0	0	0	0	0	0	0	0	0	0	0	0
		-1	-1	0	1	0	0	0	0	0	0	-4	2	0	2	0	0	4	0	0	0	-2	0	0	0	4	0	0	6	2	-4
		0	-1	0	1	0	0	0	0	0	0	-2	2	0	2	0	0	4	0	0	0	-2	0	-4	-2	4	0	0	6	4	-4
		0	-1	0	0	4	2	0	0	0	0	-2	2	0	2	0	0	4	0	2	-2	-2	-2	-2	0	4	0	0	6	4	-4
		2	-4	1	-3	4	2	0	0	0	0	-2	2	0	2	0	0	4	0	2	-2	-2	-2	-2	0	4	0	0	6	2	-4
		2	-4	1	-3	4	2	4	0	0	0	-2	2	0	2	0	0	4	0	2	-2	-2	-2	2	2	6	0	0	6	2	-4
		2	-4	1	-3	4	2	4	0	0	0	-2	2	0	2	0	0	4	0	2	-2	2	-6	-2	-2	6	0	0	6	2	-4
		2	-6	1	-3	4	2	4	0	0	0	-2	2	0	2	0	0	4	0	2	-2	2	-6	-2	-2	6	0	0	6	2	-4
		2	-6	1	-3	4	2	4	0	0	0	2	6	0	2	0	0	4	0	2	-2	2	-6	-2	-2	6	0	0	6	2	-4
		3	-3	1	-3	6	2	4	0	0	0	2	6	-2	0	0	0	4	0	2	-2	6	-10	-2	-2	6	0	2	6	6	-4
		2	-4	1	-3	6	-2	4	0	0	0	2	6	-2	0	0	0	4	0	2	-2	6	-10	0	-6	6	0	4	4	6	-4
		2	-4	1	-3	6	-2	4	0	0	0	2	6	-2	0	2	0	4	0	-4	-4	6	-10	0	-6	6	0	4	4	6	-4
		2	-4	1	-3	6	-2	4	0	4	0	4	6	-2	0	2	0	4	0	-4	-4	6	-10	0	-6	6	0	4	4	6	-4
		2	-4	1	-3	6	-2	4	0	2	0	6	8	-2	0	6	-4	4	0	-4	-4	6	-10	0	-6	6	0	4	4	6	-4
		2	-4	1	-3	6	-2	4	0	2	0	6	8	-4	0	6	-4	4	0	-4	-4	0	-10	0	-6	4	2	4	4	6	-4
		3	-3	1	-3	6	-2	4	0	2	0	6	8	-4	0	6	-4	4	0	-4	-4	0	-10	2	-6	4	2	4	4	6	-8
		3	-3	1	-3	6	-2	6	0	0	0	6	8	-4	0	6	-4	4	0	-4	-4	0	-10	2	-6	0	2	4	4	6	-8
		3	-3	1	-3	18	4	6	0	-2	0	6	8	2	0	6	-4	4	0	-4	-4	0	-10	2	-6	0	2	4	4	6	-8
		3	-3	1	-3	18	4	6	0	-2	0	8	8	2	0	6	-4	4	0	-6	-14	2	-10	4	-4	4	2	4	4	6	-8
		4	-6	1	-3	18	4	6	0	0	0	8	8	2	0	6	-4	4	0	-6	-14	2	-8	4	-4	4	2	4	4	6	-8
		4	-6	1	-3	18	4	6	0	2	0	8	8	0	0	6	-4	-2	8	-6	-14	2	-8	6	-6	4	2	4	4	6	-8
		4	-6	3	1	18	4	4	2	2	0	8	8	0	0	6	-4	-2	8	-6	-2	2	-8	6	-6	4	2	4	4	6	-4
		2	0	3	1	10	6	4	2	2	0	8	8	0	0	6	-4	-2	8	-6	-2	2	-8	6	-6	4	2	4	4	6	-4
		2	0	0	5	10	6	4	2	2	0	4	10	0	0	4	-4	-2	8	-6	-2	2	-10	6	-6	4	2	4	4	4	0
		2	0	0	5	10	6	2	8	2	0	4	10	0	0	4	-4	-2	8	-6	-2	2	-10	6	-6	4	2	4	4	6	0
		2	0	-2	5	10	6	2	8	-4	10	4	10	0	0	4	-4	0	8	-6	-2	2	-10	6	-6	4	2	4	4	6	2
		2	4	-2	5	10	6	2	8	0	10	4	10	2	0	4	-4	0	8	-6	-2	4	-10	6	-6	4	2	4	4	6	2
		2	-1	-2	5	14	8	2	8	0	10	10	12	2	0	4	-4	0	8	-14	-6	4	-10	6	-6	4	2	4	4	6	2
		2	-1	-2	4	14	8	0	4	0	10	10	12	2	0	4	-4	0	8	-14	-6	4	-10	6	-6	4	2	4	4	6	-4
		2	-1	-2	4	14	8	0	4	2	8	10	12	2	0	4	-4	0	8	-14	-6	4	-10	6	-6	4	2	-6	4	6	-4
		2	-1	-2	4	18	12	0	8	8	12	10	12	2	0	4	-4	0	8	-14	-6	4	-10	6	-6	4	2	-6	4	6	-4
		3	3	-2	4	18	12	4	6	8	12	10	12	2	0	4	-4	0	8	-14	-6	6	-10	6	-6	4	2	-6	4	6	2
		3	3	-2	4	16	14	4	6	6	8	8	14	2	0	4	-4	0	8	-14	-6	6	-10	6	-6	4	2	0	6	6	2
		3	3	-2	4	16	14	4	6	6	8	8	14	2	0	4	-4	0	8	-14	-6	6	-10	2	-6	4	2	0	6	6	2
		3	3	-2	4	16	14	4	6	6	8	8	14	0	0	4	0	0	8	-14	-6	6	-10	2	-6	4	2	0	4	6	2
		3	3	-6	4	16	14	4	6	6	8	10	14	0	2	4	0	0	8	-14	-6	6	-10	2	-6	4	2	2	2	6	0
		3	3	-6	4	16	10	4	6	6	8	10	14	0	2	4	0	0	8	-14	-6	6	-10	2	-6	4	2	2	2	6	0
		3	3	-7	3	16	10	6	8	4	10	10	14	0	2	4	0	-4	8	-12	-8	0	-6	2	-6	4	2	2	2	6	0
		3	3	-7	3	16	10	6	8	4	10	12	18	0	2	4	0	-4	8	-10	-8	0	-6	2	-6	4	2	2	2	6	0
		0	1	-7	3	16	10	6	8	4	10	12	18	0	2	4	0	-4	8	-10	-8	0	-6	2	-6	4	2	2	2	10	2
		0	1	-6	3	12	10	6	8	4	10	12	18	0	2	4	0	-4	8	-10	-8	0	-6	2	-6	4	2	2	2	10	2
		0	1	-6	3	12	10	0	6	4	10	12	18	2	2	4	0	-4	8	-10	-8	0	-6	2	-6	4	2	2	2	10	2
		0	1	-6	3	0	4	0	6	4	10	12	18	2	2	4	0	-4	8	-10	-8	0	-6	2	-6	4	2	2	2	8	2
		0	1	-6	3	0	4	0	6	4	10	12	18	0	4	4	0	-4	8	-10	-8	6	-4	0	-4	4	2	2	2	8	2
		0	1	-3	3	-4	6	0	6	8	-2	4	16	0	4	4	0	-4	8	-10	-8	6	-4	0	-4	18	-2	2	2	8	2
		0	1	-3	3	-4	6	4	4	8	-2	4	16	0	4	0	-4	-4	8	-10	-8	6	-4	0	-4	18	-2	2	2	6	0
		3	-3	-3	3	4	8	4	4	8	-2	4	16	2	4	0	-4	0	6	-10	-8	6	-10	0	-4	18	-2	2	6	6	0
		3	-3	-3	3	4	10	4	4	4	6	4	16	4	0	0	-4	0	6	-10	-4	6	-10	0	-4	18	-2	2	6	6	0
		0	-1	-2	3	4	8	4	4	4	6	6	16	4	0	0	-4	0	6	-10	-4	6	-10	0	-4	18	-2	4	4	6	0
		0	-1	-2	3	4	8	4	4	4	6	6	16	4	0	2	-10	0	6	-10	-4	6	-10	0	-4	18	-2	6	4	4	0
		0	-1	-2	3	4	8	6	2	4	6	6	16	4	0	2	-10	0	6	-10	-4	6	-10	0	-2	18	-2	6	4	4	0
		0	-1	-2	3	4	8	6	2	4	6	6	16	2	0	2	-10	0	6	-10	-4	8	-20	0	-2	18	-2	6	4	4	0
		0	-1	0	-2	6	8	6	2	12	8	6	16	2	0	2	-10	0	6	-10	-4	8	-20	0	-2	18	-2	6	4	6	2
		3	1	0	-2	6	8	6	2	12	8	6	16	4	0	2	-10	0	6	-10	-4	6	-14	0	-2	18	-2	6	4	6	2
		6	3	0	-2	6	8	6	2	12	8	6	16	4	0	2	-10	-4	4	-12	-2	6	-14	0	-2	18	-2	6	4	6	2
		6	3	0	-2	12	14	6	2	12	8	10	20	4	0	2	-10	-4	4	-12	-2	6	-14	0	-2	18	-2	6	4	6	2
		6	3	1	-2	12	14	6	2	8	6	10	16	4	0	2	-10	-4	4	-12	-2	6	-14	0	-2	18	-2	6	4	8	4
		2	0	1	-2	12	14	6	2	8	6	10	16	4	0	2	-10	-4	4	-10	-2	6	-14	0	-2	18	-2	6	4	8	4
		2	0	1	-2	12	14	6	2	12	6	10	16	4	0	2	-10	-4	4	-10	-2	10	-30	0	-2	18	-2	6	4	10	4
		3	-6	0	-2	16	14	4	4	12	8	10	16	4	0	2	-10	-4	4	-10	0	10	-30	0	-2	18	-2	6	4	4	0
		3	-6	0	-2	10	6	4	4	12	8	10	16	4	0	2	-10	-4	4	-10	0	10	-30	0	-2	18	-2	6	4	6	0
		3	0	-2	-3	20	6	4	4	12	8	10	16	4	0	2	-10	-4	4	-10	0	10	-30	0	-2	18	-2	6	4	8	2
		6	3	-2	-3	22	12	4	4	6	4	10	16	4	0	2	-10	-4	2	-12	-4	10	-30	0	-2	16	-2	6	4	8	2
		7	4	0	-2	16	10	4	4	6	4	10	16	4	0	2	-10	-4	2	-12	-4	10	-30	0	-2	16	8	6	4	4	4
		6	3	-3	-2	16	10	6	4	6	4	10	16	0	2	2	-10	-4	2	-12	-4	10	-30	0	-2	16	8	6	4	4	4
		6	-3	-3	-2	16	10	6	4	8	2	10	16	0	2	2	-10	-4	2	-12	-4	10	-30	0	-2	16	8	6	4	6	4
		6	-3	-3	-2	16	10	6	4	8	2	10	16	0	2	2	-6	-4	2	-12	-4	10	-30	4	-2	16	4	6	4	6	0
		6	-3	-3	-2	16	10	6	4	8	2	10	16	0	2	2	-6	-4	2	-12	-4	14	-26	4	-2	16	4	6	4	6	0
		7	-1	-3	-2	16	10	6	4	14	8	10	16	0	2	2	-14	-4	2	-12	-4	14	-26	4	-2	16	4	6	4	6	0
		7	-1	-3	-2	16	10	10	-2	14	8	10	16	-2	0	2	-14	-4	2	-12	-4	14	-26	8	-4	16	4	6	4	10	4
		7	-1	-3	-2	16	10	10	-2	14	8	10	16	-2	0	2	-14	-4	2	-12	-4	14	-26	8	-4	16	4	6	4	12	4
		0	-1	-3	-2	16	10	10	-2	12	8	10	16	-2	0	2	-14	-4	2	-6	0	14	-26	8	-4	16	2	6	4	8	4
		0	-1	-3	-2	16	10	10	-2	12	6	10	16	2	0	2	-14	-4	2	-6	0	14	-26	8	-4	16	2	8	6	8	4
		0	-1	-2	1	16	10	10	-2	12	6	16	16	2	0	2	-14	-4	2	-6	0	14	-26	8	-4	16	2	8	6	6	4
		0	-1	-2	1	16	10	10	-2	12	6	6	16	2	0	2	-14	-4	2	-6	0	14	-26	8	-4	16	2	8	6	6	4
		0	-1	0	1	16	10	14	-4	10	6	6	16	0	0	6	-12	-4	2	-6	0	14	-26	8	-4	16	2	8	6	6	4
		0	-1	-2	0	16	10	14	-4	12	8	10	16	0	0	6	-12	-4	2	-6	0	14	-26	8	-4	16	2	8	6	6	4
		2	-4	-2	0	16	10	14	-4	12	8	10	16	0	0	6	-12	-4	2	-6	-4	14	-26	8	-4	16	2	8	6	6	-4
		2	-3	-3	0	16	10	14	-4	12	8	10	16	0	0	2	-20	-4	2	-6	-4	14	-34	8	-12	16	2	8	6	2	-2
		2	-3	1	-4	16	10	12	-4	12	8	10	16	0	-4	2	-20	-4	2	-6	-4	14	-34	4	-10	16	2	8	6	2	-2
		2	-3	1	-4	16	10	12	-4	10	0	10	16	0	-4	2	-24	2	-2	-2	-12	14	-34	4	-10	16	2	8	6	8	-8
		2	-3	1	-4	16	10	12	-6	10	0	10	16	-2	-4	2	-24	2	-2	-2	-12	14	-34	4	-10	16	2	8	6	12	-8
		4	-3	3	-7	24	10	12	-6	10	0	10	16	-2	-4	2	-24	2	-2	-2	-12	14	-34	4	-10	16	2	10	0	6	-8
		4	-3	3	-7	24	10	12	-6	10	2	10	16	-2	-4	2	-24	2	-2	-2	-12	14	-34	4	-10	18	-2	10	0	8	-10
		4	-3	3	-7	24	8	12	-6	10	2	10	16	8	0	2	-24	4	-2	-2	-12	14	-34	4	-10	18	-2	10	0	8	-10
		4	-3	3	-7	24	8	12	-6	10	2	10	16	8	0	8	-14	10	-4	-2	-12	14	-34	8	-16	18	-2	10	0	10	-8
		4	-3	3	-9	24	8	12	-8	10	2	10	16	8	0	6	-12	10	-4	-2	-12	14	-34	8	-16	18	-2	10	0	10	-8
		4	-11	3	-9	20	4	12	-8	10	2	10	16	8	0	6	-12	10	-4	-2	-12	14	-34	14	-16	18	-2	10	0	10	-8
		4	-10	3	-9	20	4	12	-8	10	2	10	16	8	0	6	-12	10	-4	-2	-12	16	-40	14	-16	18	-2	10	0	10	-8
		4	-10	3	-10	26	4	12	-8	10	2	12	16	6	-2	6	-12	10	-4	0	-12	16	-40	8	-22	18	-2	10	0	10	-8
		4	-10	3	-10	26	4	12	-8	18	0	10	16	6	-2	6	-12	10	-4	12	-16	16	-40	8	-22	18	-2	10	0	10	-8
		4	-10	0	-13	26	4	12	-8	12	6	10	16	6	-4	6	-12	10	-4	12	-18	16	-40	8	-22	18	-2	10	0	10	-8
		4	-10	0	-13	22	4	12	-8	12	6	10	16	6	-4	6	-12	10	-4	12	-18	16	-40	8	-22	18	-2	10	0	8	-14
		4	-10	0	-13	22	4	12	-8	12	6	10	16	6	-4	6	-12	10	-4	12	-18	16	-40	8	-20	18	-2	12	2	8	-14
		4	-10	-2	-14	22	4	12	-8	12	6	12	10	6	-4	8	-20	10	-4	12	-18	16	-40	6	-14	18	-2	12	2	8	-14
		4	-10	-2	-14	22	4	12	-8	12	6	12	10	6	-4	8	-20	10	-4	12	-18	4	-38	6	-14	18	-2	12	2	8	-14
		4	-10	-2	-14	22	4	12	-8	10	6	12	10	6	-4	8	-20	10	-4	0	-14	8	-38	6	-20	18	-2	12	2	8	-14
		4	-10	0	-14	22	4	12	-8	8	4	12	10	6	-4	8	-20	10	-2	-8	-20	8	-38	6	-20	18	-2	12	2	8	-14
		6	-14	0	-14	22	4	12	-8	4	4	12	10	6	-4	8	-20	12	-4	-6	-18	8	-38	6	-20	18	-2	12	2	8	-14
		6	-14	0	-14	22	4	10	-8	14	-4	12	10	6	-4	8	-20	12	-4	-6	-18	8	-38	6	-20	18	-2	16	6	8	-14
		6	-14	0	-14	22	4	10	-8	12	6	12	10	6	-4	8	-20	12	-4	-6	-18	8	-38	6	-20	18	-2	16	6	8	-14
		6	-14	-3	-16	22	4	10	-10	12	2	12	10	6	-4	8	-20	12	-4	-6	-18	8	-38	6	-20	18	-2	16	6	12	-14
		6	-14	-3	-16	22	4	10	-10	12	2	12	10	6	-4	8	-20	12	-4	-6	-18	8	-38	6	-20	18	-2	16	6	12	-14
		6	-14	-3	-16	22	4	10	-10	12	2	12	10	6	-4	8	-20	12	-4	-6	-18	8	-38	6	-20	18	-2	16	6	12	-14
		6	-14	-3	-16	22	4	10	-10	12	2	12	10	14	0	8	-20	12	-4	-6	-18	8	-38	6	-20	18	-2	16	6	12	-14
		6	-14	-3	-16	22	4	10	-10	12	2	14	10	14	0	8	-20	22	-2	-6	-18	14	-42	6	-20	18	-2	12	6	12	-14
		6	-14	-3	-16	22	4	10	-10	12	2	16	10	14	0	8	-20	22	-2	-6	-18	14	-42	6	-20	18	-2	12	6	12	-14
		6	-14	-3	-16	22	4	14	-8	12	2	16	10	14	0	8	-20	22	-2	-6	-18	14	-42	6	-20	18	-2	12	6	12	-14
		6	-13	-3	-16	20	6	14	-8	12	2	26	12	14	0	8	-10	22	-2	-6	-18	14	-42	6	-20	18	-2	12	6	12	-14
		6	-13	-3	-16	20	6	14	-8	14	4	8	10	14	0	8	-10	22	-2	-6	-18	14	-42	6	-20	18	-2	12	6	10	-14
		6	-13	-3	-16	20	6	14	-8	14	4	8	10	10	0	8	-10	20	-2	-6	-18	14	-42	10	-26	18	-2	12	6	10	-14
		10	-14	-3	-16	20	6	14	-8	14	4	8	10	10	0	8	-10	20	-2	-6	-18	14	-42	10	-26	18	-2	12	6	10	-14
		10	-14	-3	-16	24	2	14	-8	14	4	8	10	14	0	8	-10	20	-2	-6	-18	14	-42	10	-26	18	-2	12	6	10	-14
		10	-14	-2	-17	24	2	14	-8	10	4	8	10	14	0	6	-14	18	-2	-6	-18	14	-42	10	-26	18	-2	12	6	10	-14
		10	-14	-2	-17	22	2	14	-8	10	4	8	10	14	0	6	-14	18	-2	-6	-18	14	-42	10	-26	18	-2	12	6	10	-14
		10	-14	-2	-17	22	2	14	-8	10	0	10	10	10	0	6	-14	18	-2	-6	-18	14	-42	10	-26	18	-2	12	6	10	-14
		10	-14	-2	-17	22	2	16	-12	10	0	10	10	12	0	6	-14	18	-2	-6	-18	14	-42	10	-26	18	-2	12	6	10	-14
		10	-14	-2	-17	22	2	16	-12	10	0	10	10	12	-2	6	-14	18	-2	-6	-18	14	-42	10	-26	18	-2	12	6	10	-14
		10	-14	-2	-17	22	2	16	-12	10	0	10	10	12	-2	6	-14	18	-2	-6	-18	14	-42	10	-26	18	-2	12	6	10	-14
		10	-14	-2	-17	22	2	16	-12	10	0	10	10	12	-2	6	-14	18	-2	-6	-18	14	-42	10	-26	18	-2	12	6	10	-14
		10	-14	-2	-17	16	2	14	-10	10	0	10	10	12	-2	6	-14	22	-2	-6	-18	14	-42	10	-26	18	-2	6	6	10	-8
		10	-14	-2	-17	16	2	14	-10	14	2	10	10	12	-2	6	-14	22	-2	-6	-18	14	-42	10	-26	18	-2	6	6	12	-8
		10	-14	-2	-17	18	2	14	-10	14	2	10	10	14	-2	8	-10	22	-2	-6	-16	14	-42	10	-26	18	-2	10	16	12	-8
		9	-17	-4	-18	18	2	14	-10	14	2	18	14	14	-2	8	-10	22	-2	-6	-16	14	-40	10	-26	18	-2	10	16	12	-8
		9	-17	-4	-18	18	2	14	-10	14	2	8	8	16	-2	8	-10	22	-2	-6	-16	14	-40	10	-26	18	-2	18	16	12	-8
		9	-15	-4	-18	18	2	14	-10	14	2	8	8	16	-2	8	-10	26	0	-6	-16	14	-40	10	-26	18	-2	18	16	12	-8
		9	-14	-4	-18	18	2	14	-10	14	2	8	8	16	-2	8	-10	26	0	-6	-16	14	-40	10	-26	18	-2	18	16	12	-8
		9	-14	-4	-18	24	4	14	-10	14	2	8	8	16	-2	8	-10	26	0	-6	-16	14	-40	10	-26	18	-2	18	16	12	-8
		9	-14	-4	-18	24	4	14	-10	18	4	8	8	16	-2	8	-10	26	0	-6	-16	14	-40	10	-26	18	-2	18	16	12	-8
		9	-14	-4	-18	24	4	16	-10	18	4	8	8	16	-2	8	-10	26	0	-6	-16	14	-40	10	-26	18	-2	18	16	10	-6
		9	-14	-4	-18	24	4	18	-10	18	4	8	8	14	-2	8	-10	26	0	-6	-16	14	-40	10	-26	18	-2	18	16	10	-6
		9	-14	-4	-18	24	4	18	-10	18	4	8	8	16	-2	8	-10	26	0	-6	-16	14	-40	10	-26	16	-8	18	16	12	-6
		9	-14	-4	-18	24	4	18	-10	16	4	8	8	14	0	8	-10	26	0	-6	-16	14	-40	10	-26	16	-8	18	16	12	-6
		9	-14	-3	-18	24	4	18	-10	16	4	8	8	14	0	8	-10	26	0	-6	-16	14	-40	14	-30	16	-8	18	16	12	-6
		9	-14	-3	-18	24	4	18	-10	16	2	8	8	14	0	8	-10	26	0	-6	-16	16	-52	14	-30	16	-8	18	16	8	4
		9	-14	-2	-13	24	4	18	-10	16	2	8	8	14	0	8	-10	26	0	-6	-16	16	-52	14	-30	16	-8	18	16	10	4
		6	-14	-2	-13	24	4	18	-10	16	2	8	8	14	0	8	-10	26	0	-6	-16	16	-52	14	-30	16	-8	18	16	12	6
		7	-14	-2	-13	24	4	18	-10	16	2	8	8	16	0	8	-10	22	0	-6	-16	16	-52	14	-30	16	-8	18	16	10	6
		4	-11	-2	-13	24	4	18	-10	16	2	4	2	16	0	8	-10	22	0	-6	-16	16	-52	14	-30	16	-8	18	16	8	10
		4	-11	-2	-13	26	4	14	-10	16	4	4	2	16	0	8	-10	22	0	-6	-16	16	-52	14	-30	16	-8	18	16	8	8
		4	-11	-2	-13	26	4	14	-10	16	4	4	2	16	0	8	-10	22	0	-6	-16	16	-52	14	-30	16	-8	18	16	6	14
		4	-11	-2	-13	26	4	14	-10	16	4	4	2	16	-6	8	-10	22	0	-6	-16	16	-52	14	-30	16	-8	18	16	10	12
		4	-11	-2	-13	26	4	14	-10	16	4	4	2	16	-6	8	-10	22	0	-6	-16	16	-52	14	-30	16	-8	16	16	10	12
		4	-11	-2	-13	26	4	14	-10	16	4	4	2	16	-6	8	-10	22	0	-6	-16	16	-52	14	-30	16	-8	16	16	6	12
		4	-10	-2	-13	26	4	14	-10	16	4	4	2	18	-6	8	-10	22	0	-6	-16	16	-52	14	-30	16	-8	16	16	14	12
	RLS	X1	Y1	X2	Y2	X3	Y3	X4	Y4	X5	Y5	X6	Y6	X7	Y7	X8	Y8	X9	Y9	X10	Y10	X11	Y11	X12	Y12	X13	Y13	X14	Y14	X15	Y15
		0	0	0	0	0	0	0	0	0	0	0	0	0	0	0	0	0	0	0	0	0	0	0	0	0	0	0	0	0	0
		2	4	4	2	0	0	0	0	2	-4	0	0	0	0	0	0	0	0	2	4	-4	2	0	0	0	0	0	0	6	4
		2	4	4	2	-6	4	0	0	2	-4	0	0	0	0	0	0	0	0	2	4	-2	2	0	0	0	0	0	0	6	4
		2	4	4	2	-6	4	0	0	2	-4	-2	0	0	0	-2	2	-6	0	2	4	-2	2	10	2	0	0	0	0	6	4
		2	4	4	2	-6	4	-4	0	2	-4	-2	0	0	0	-2	2	-6	0	2	4	-2	2	10	2	0	0	0	0	6	4
		2	4	4	2	-6	4	-4	0	2	-6	-2	0	0	0	-2	2	-6	0	2	4	-2	2	10	2	0	0	0	0	6	4
		0	4	8	6	-6	8	-2	2	2	-6	-2	0	6	6	-2	4	-4	0	2	4	-2	2	10	2	0	0	0	0	4	4
		0	4	14	10	-6	8	-2	2	2	-6	-2	0	6	6	-2	4	-8	-2	2	4	-2	2	10	2	0	0	0	0	4	4
		0	4	14	10	-6	8	-4	2	2	-12	-2	-2	6	6	2	10	-8	-2	2	2	2	6	10	4	0	0	0	0	4	4
		0	4	14	10	-6	8	-10	8	2	-12	-2	-2	6	6	-2	6	-8	-2	2	2	2	6	10	4	0	0	0	0	4	4
		0	4	14	10	-6	8	-8	8	2	-12	-2	-2	8	12	-2	6	-8	-2	2	2	2	6	10	4	0	0	2	-2	4	4
		0	4	14	10	-4	10	-8	8	2	-12	-2	-2	8	12	2	8	-8	-2	2	2	2	0	10	4	0	0	2	-2	4	4
		0	4	14	10	-4	10	-8	8	2	-6	-4	-2	8	12	2	8	-8	-2	2	2	2	0	10	4	0	0	2	-2	4	4
		0	4	14	10	-4	10	-6	8	2	-6	-4	-2	8	12	2	8	-4	-4	2	2	2	2	10	4	0	0	2	-2	4	4
		0	4	14	10	-4	14	-6	8	2	-6	-6	-2	8	12	2	8	-4	-4	2	2	2	2	10	4	0	0	2	-2	4	4
		0	4	14	10	-4	14	-6	8	2	-6	-6	-2	8	12	2	8	-6	0	2	2	2	2	10	4	0	0	2	-2	4	4
		0	4	14	10	-4	14	-6	8	2	-6	-6	-2	-4	24	6	12	-6	0	2	2	2	2	10	4	0	0	2	-4	4	4
		0	4	2	2	-4	16	-6	8	2	-6	-6	-2	8	8	6	12	-6	0	2	2	2	2	6	2	0	0	2	-4	2	4
		0	4	2	2	-4	16	-6	8	6	-8	-6	-2	8	8	6	12	-4	0	2	2	2	2	6	2	0	0	2	-4	4	2
		0	4	6	6	-4	16	-8	10	6	-10	-22	-2	4	22	6	12	-6	6	2	2	2	2	6	2	0	0	2	-4	4	4
		0	4	6	6	-6	24	-8	10	6	-10	-22	-4	4	22	8	18	-6	6	2	2	2	2	6	2	0	0	4	4	4	4
		0	4	6	6	-10	10	-8	10	6	-10	-2	-8	4	22	4	18	-6	6	2	2	2	2	10	6	0	0	4	4	4	4
		0	4	6	6	-10	10	-10	14	0	-10	2	-6	4	22	4	18	-6	6	2	2	2	2	10	6	0	0	4	4	4	4
		0	4	10	8	-6	14	-10	14	2	-8	-6	-6	4	22	0	18	-6	6	2	2	2	2	10	6	0	0	4	4	4	4
		0	4	10	8	-6	14	-10	14	2	-8	-6	-6	4	22	0	18	-6	6	2	2	2	2	10	6	2	2	4	4	4	4
		0	4	10	8	-6	14	-12	16	2	-8	-6	-6	0	16	0	18	-8	6	-2	2	2	2	6	4	2	2	4	4	2	4
		-2	4	10	8	-6	14	-12	16	2	-8	-6	-6	0	16	0	18	-8	6	-2	-4	2	2	6	4	2	2	4	4	2	4
		-4	6	10	8	-6	14	-10	14	2	-8	-6	-6	0	16	-2	20	-6	-10	-2	-4	2	2	6	4	2	2	4	4	2	4
		-4	6	10	8	-6	14	-10	14	2	-8	-6	-6	0	16	-2	20	-6	-4	-2	-4	2	2	6	4	2	2	4	4	2	4
		-4	6	10	8	-6	14	-10	14	2	-8	-6	-6	0	16	-2	14	-6	-4	-2	-4	2	2	8	8	-2	4	6	-2	2	4
		-4	6	10	8	-6	14	-16	18	2	-8	-6	-6	-2	18	-2	14	-6	-4	-2	-4	2	2	8	8	0	6	6	-2	2	4
		-4	6	10	8	-6	14	-16	18	2	-8	-6	-6	-14	30	-2	14	-6	-4	0	-8	2	2	8	8	0	6	6	-2	2	4
		2	-6	4	8	-4	16	-16	18	2	-8	-6	-6	-4	18	-2	16	-6	-4	0	-8	4	4	8	8	0	6	6	-2	2	4
		0	-6	4	8	-2	16	-16	18	2	-8	-6	-6	-4	18	-2	16	-6	-4	0	-8	4	4	8	8	0	6	6	-2	2	4
		0	-6	4	8	-2	16	-18	18	2	-8	-14	2	-4	18	0	18	-8	0	0	-8	4	4	8	8	0	6	6	-2	2	4
		-2	-6	6	8	-2	18	-22	22	2	-26	-14	2	-4	18	0	18	-12	2	0	-8	4	4	8	8	0	6	6	-2	2	4
		-2	-6	6	8	-6	20	-20	10	2	-26	-14	2	-4	22	0	20	-12	2	-2	-8	4	4	6	4	0	6	6	-2	2	4
		-2	-6	10	14	-6	20	-20	10	2	-26	-8	0	-4	22	4	22	-12	2	2	-10	4	4	6	4	0	6	6	-2	2	4
		-2	-6	10	14	-6	20	-20	10	2	-26	-8	0	-4	22	4	22	-12	2	2	-10	4	4	6	4	0	6	2	-6	2	4
		-2	-6	10	14	-6	20	-20	10	2	-26	-8	0	-4	26	4	22	-12	2	2	-10	4	4	6	4	0	6	2	-6	2	4
		-2	-6	10	14	-6	20	-28	20	2	-26	0	-2	-4	26	4	22	-12	2	2	-10	4	4	6	4	0	6	2	-6	2	4
		-2	-6	10	14	-6	20	-28	20	2	-26	0	-2	-4	26	4	22	-14	8	2	-10	4	4	6	4	0	6	2	-6	2	4
		-2	-6	10	14	-4	20	-28	20	2	-26	0	-2	-4	26	4	22	-14	8	2	-10	4	4	6	4	0	6	2	-6	2	4
		-12	-20	-2	4	-4	20	-30	20	2	-26	-2	-2	-4	26	4	22	-14	8	2	-10	4	4	8	4	0	6	2	-6	2	4
		-12	-20	-2	4	-4	20	-30	20	-2	-26	-4	-2	-4	34	4	22	-14	8	2	-10	4	4	6	10	0	6	2	-6	2	4
		-12	-20	-2	4	-4	20	-30	20	-2	-26	-4	-2	-4	34	4	22	-14	8	2	-10	4	4	8	10	0	6	2	-6	2	4
		-12	-20	0	14	-4	18	-30	20	-2	-26	-4	-2	-4	34	4	22	-14	8	2	-8	4	4	8	10	0	6	0	-10	2	4
		-12	-20	0	14	-4	18	-30	20	-2	-26	-2	-2	-4	34	2	22	-14	8	2	-8	4	4	8	10	0	6	0	-10	2	4
		-12	-20	0	14	-4	18	-30	20	-2	-26	-2	-2	-4	34	2	22	-14	8	2	-8	4	4	8	10	0	6	0	-10	-2	2
		-12	-20	4	26	-6	18	-34	22	-2	-26	-4	-2	-4	34	2	22	-14	8	2	-8	4	4	8	10	0	6	0	-10	-2	2
		-12	-20	12	8	-6	18	-32	22	-2	-26	-4	-2	-4	34	2	22	-14	8	2	-8	4	4	8	10	0	6	0	-10	-2	2
		-10	-20	-6	20	-8	18	-32	22	0	-28	-4	-2	-4	34	2	22	-12	8	2	-8	4	6	8	10	0	6	0	-10	-2	2
		-10	-20	-6	20	-8	18	-32	22	0	-28	-4	-2	-4	34	2	22	-12	8	2	-8	4	6	8	10	0	6	0	-10	-2	0
		-10	-20	-6	20	-8	18	-28	22	0	-28	-4	-2	-4	34	0	16	-12	8	2	-8	4	6	4	8	0	6	0	-10	-4	0
		-10	-20	-6	20	-8	18	-28	22	0	-28	-4	-2	-4	34	0	16	-12	8	2	-8	4	6	4	8	0	6	8	-6	-6	0
		-10	-20	4	18	-8	16	-26	22	0	-28	-4	-2	-4	30	0	16	-10	12	2	-8	4	6	4	8	0	6	4	-8	-6	0
		-10	-20	4	18	-10	10	-22	22	0	-28	-8	-6	-4	30	-2	14	-10	12	2	-8	6	10	4	8	0	6	4	-8	-6	0
		-10	-20	4	18	-10	10	-20	14	0	-28	-8	-6	-4	30	-2	12	-12	14	2	-8	6	10	4	8	0	6	4	-8	-6	0
		-8	-16	4	18	-10	10	-20	14	0	-28	0	-4	-4	30	-2	12	-12	18	2	-8	6	10	6	4	0	6	4	-8	-6	0
		-8	-16	4	18	-8	14	-20	14	0	-28	0	-4	-4	30	-2	6	-12	18	2	-8	6	10	6	4	0	6	4	-8	-6	0
		-8	-16	2	30	-6	18	-20	14	0	-28	2	-4	-2	32	-2	6	-12	18	4	-8	6	10	6	4	0	6	4	-8	-6	0
		-8	-16	0	18	-6	18	-20	14	0	-28	2	-4	-2	32	-2	6	-12	18	4	-8	0	10	6	4	0	6	4	-8	-6	0
		-8	-16	0	18	-6	18	-20	14	0	-28	2	-4	2	34	-2	4	-12	18	4	-8	4	2	6	4	2	6	4	-8	-6	0
		-8	-16	0	18	-6	18	-20	14	0	-28	2	-4	2	34	-2	0	-12	18	4	-8	4	2	6	4	2	6	6	-8	-8	-2
		-8	-16	0	18	-6	14	-18	14	0	-28	2	-4	2	34	-2	0	-12	18	4	-8	4	2	6	4	2	6	6	-8	-8	-2
		-8	-16	0	18	-6	14	-16	14	0	-28	4	-4	2	34	-2	0	-14	24	4	-8	4	2	6	4	2	6	6	-8	-8	-2
		-8	-16	0	18	-6	14	-16	14	0	-28	2	-4	2	34	-2	0	-14	24	2	-10	4	2	6	4	4	6	6	-8	-8	-2
		-8	-16	4	20	-6	14	-12	6	0	-28	2	-4	2	34	-2	-4	-14	24	2	-10	4	2	6	4	4	6	6	-8	-8	-2
		-8	-16	4	20	-6	14	-12	6	0	-28	2	-4	2	34	-2	-4	-14	24	2	-10	4	2	6	4	4	6	6	-8	-8	-2
		-8	-16	4	20	-6	14	-12	6	0	-28	6	2	2	34	-2	-4	-14	24	2	-10	4	2	6	4	4	6	6	-8	-8	-2
		-4	-10	4	20	-6	14	-12	6	0	-28	6	-4	2	34	0	-6	-14	24	2	-10	4	2	6	4	4	10	6	-8	-8	-2
		-4	-10	4	20	-6	14	-12	6	0	-28	6	-4	2	34	0	-6	-14	24	2	-10	4	2	6	4	4	10	6	-8	-8	-2
		-4	-10	4	20	-6	14	-12	6	0	-28	6	-4	4	46	0	-6	-14	24	2	-10	4	2	6	4	4	10	-2	-14	-8	-2
		-4	-10	4	20	-6	14	-12	6	0	-28	4	-4	4	46	0	-6	-14	24	2	-10	4	2	16	12	4	10	-2	-14	-8	-2
		-4	-10	4	22	-6	14	-12	6	0	-28	4	-4	4	46	0	-6	-14	24	2	-10	4	2	16	12	4	10	-2	-14	-8	-2
		-4	-10	4	22	-6	14	-6	-2	-2	-28	4	-4	4	46	0	-6	-14	24	2	-10	6	14	16	12	4	10	-2	-14	-2	-2
		-4	-10	4	22	-6	14	-10	6	-2	-28	8	-4	4	46	0	-6	-14	24	2	-10	6	14	20	8	4	10	-2	-14	-2	-2
		-4	-10	4	22	-6	14	-2	8	-2	-28	8	-6	4	46	0	-6	-14	24	2	-10	6	14	20	8	4	10	2	-14	-2	-4
		-4	-10	4	22	-6	14	-2	8	-2	-28	8	-6	4	46	2	-6	-14	24	2	-10	6	14	20	8	4	10	2	-16	-2	-4
		-4	-10	4	22	-6	14	-2	8	-2	-28	14	-4	4	42	4	-12	-14	30	2	-10	6	14	20	8	4	10	2	-16	-2	-4
		-4	-10	4	22	-8	14	-2	8	-2	-28	14	-4	4	42	4	-12	-16	30	2	-10	6	14	20	8	4	10	2	-16	-2	-4
		-4	-10	4	22	-8	14	-2	8	-2	-28	14	-4	4	42	4	-12	-16	30	2	-10	6	14	20	8	4	10	6	-20	0	-4
		0	-10	4	10	-8	14	-2	6	-2	-28	8	-4	4	42	4	-12	-16	30	2	-10	6	14	20	8	8	10	6	-20	0	-4
		0	-10	4	10	-8	14	-2	6	-2	-28	8	-4	4	42	4	-12	-16	30	2	-10	6	14	20	8	8	10	2	-16	-2	-4
		0	-10	4	10	-6	16	-2	6	-2	-28	8	-4	4	42	4	-12	-16	30	2	-10	6	14	30	6	8	10	2	-16	-2	-4
		8	4	4	10	-4	18	-2	6	-2	-28	8	-4	4	42	4	-12	-16	30	2	-10	6	14	30	6	8	10	2	-16	-2	-4
		8	4	4	10	-4	18	0	6	0	-28	8	-4	4	42	4	-4	-16	30	2	-10	6	14	30	6	8	10	2	-16	-2	-4
		8	4	4	10	-4	18	0	6	2	-28	8	-4	4	42	4	-4	-16	30	2	-10	6	14	30	6	8	10	2	-16	-2	-4
		8	4	4	10	-4	18	2	6	2	-28	8	-4	4	42	4	2	-16	30	2	-10	6	12	30	6	8	10	2	-22	-2	-4
		18	22	4	10	-4	18	2	6	2	-28	8	-4	4	42	4	2	-16	30	2	-10	6	12	30	6	8	10	2	-22	2	-6
		18	22	4	10	-4	18	2	6	-2	-34	8	-4	0	44	4	2	-14	30	2	-10	6	12	30	6	8	10	6	-22	2	-6
		18	22	4	10	-4	18	2	6	4	-28	10	-4	0	44	4	2	-24	38	2	-10	6	12	30	6	8	10	6	-22	2	-6
		18	22	4	10	-8	20	2	6	6	-28	8	-4	-6	48	4	2	-20	38	2	-10	6	12	30	6	8	10	6	-22	2	-6
		18	22	4	10	-8	20	2	6	6	-28	8	-4	-10	54	4	2	-8	28	2	-10	6	12	30	6	8	10	6	-22	0	-6
		18	22	4	10	-8	20	2	6	6	-28	8	-4	-6	44	4	2	-12	32	2	-10	6	12	34	8	8	10	18	-24	0	-4
		18	22	4	10	-8	20	4	6	6	-28	8	-6	-6	44	4	2	-12	32	2	-10	6	12	34	8	8	10	10	-18	0	-4
		18	22	4	10	-8	16	4	6	6	-28	8	-6	-6	44	4	2	-12	32	2	-10	6	12	34	8	8	10	10	-18	0	-4
		18	22	4	10	-8	16	4	6	6	-28	8	-6	-6	44	4	2	-12	32	-2	-8	6	12	34	8	8	16	18	-20	0	-4
		18	22	4	10	-8	16	8	4	6	-28	8	-6	-6	44	4	2	-12	32	-2	-8	2	12	32	8	8	16	18	-20	0	-4
		16	22	4	10	-8	16	8	0	6	-28	8	-6	-6	44	4	2	-12	36	6	-6	2	12	32	8	8	16	18	-20	0	-4
		16	22	0	18	-8	16	8	0	6	-28	8	-10	-6	44	4	2	-12	36	6	-6	2	12	32	8	8	16	18	-20	-2	-12
		16	22	0	18	-8	16	8	0	6	-28	8	-10	-6	44	4	2	-12	36	6	-6	4	6	32	8	4	16	18	-20	-2	-12
		16	22	0	18	-8	16	8	0	6	-28	8	-10	-6	44	4	2	-12	36	6	-6	4	2	32	8	4	16	18	-20	-2	-12
		16	22	0	18	-8	16	8	0	6	-28	6	-10	-6	44	4	4	-12	36	6	-6	4	2	32	8	4	16	18	-20	-2	-12
		16	22	0	18	-6	16	8	0	6	-28	6	-10	-8	44	4	4	-12	36	6	-6	4	2	26	10	4	16	18	-20	-2	-12
		16	22	0	18	-4	16	8	0	6	-28	6	-10	-10	44	4	4	-12	36	6	-6	4	2	26	10	4	16	18	-20	-2	-12
		16	22	0	18	-4	16	8	0	6	-28	4	-10	-10	44	4	10	-12	36	8	-8	4	2	26	10	4	16	18	-20	2	-6
		16	22	0	18	-4	16	8	0	6	-28	4	-10	-10	50	4	10	-12	36	8	-8	6	2	26	10	4	16	18	-20	0	-6
		16	22	0	18	-4	16	4	4	6	-28	4	-10	-10	50	4	10	-10	26	8	-8	6	10	26	10	4	16	18	-20	0	-6
		16	22	0	18	-16	22	4	4	6	-28	4	-10	-10	50	4	10	-10	26	8	-8	6	10	26	10	4	16	18	-20	0	-6
		16	22	0	18	-16	22	4	4	6	-28	4	-10	-10	50	4	10	-10	26	8	-8	6	10	26	10	4	16	18	-20	0	-6
		16	22	0	18	-14	30	4	4	6	-28	4	-10	-10	56	4	10	-10	26	8	-8	6	10	16	10	4	16	18	-20	0	-6
		16	22	0	18	-14	30	6	4	6	-28	2	-8	-10	56	4	10	-10	26	4	-12	6	10	16	10	4	16	18	-20	0	-6
		18	16	0	18	-14	30	6	4	6	-28	2	-8	-10	56	4	10	-10	26	4	-12	6	10	16	10	4	16	18	-20	0	-6
		18	16	0	18	-14	30	6	4	6	-28	2	-8	-10	56	4	10	-10	26	4	-12	6	10	16	10	4	16	18	-20	0	-6
		18	16	0	18	-14	30	6	4	4	-28	4	-14	-10	54	4	10	-10	26	4	-12	6	10	16	10	4	16	18	-20	-2	-6
		18	16	0	18	-14	30	6	4	4	-28	2	-16	-10	54	4	10	-10	26	4	-12	6	10	16	10	4	16	18	-20	-2	-6
		18	16	0	18	-14	30	6	4	4	-28	2	-16	-2	50	4	10	-10	26	4	-12	6	10	16	10	4	16	18	-20	-2	-6
		18	16	0	18	-14	30	4	4	4	-28	2	-16	-2	50	4	10	-10	30	4	-12	6	10	10	12	4	16	18	-20	-2	-6
		18	16	0	18	-14	30	-2	6	4	-28	2	-16	-2	50	4	10	-10	30	4	-12	6	10	10	12	4	16	18	-20	-6	-6
		18	16	0	18	-14	30	0	6	4	-28	2	-16	-2	50	4	10	-10	34	4	-12	4	6	10	12	4	16	18	-20	-6	-6
		18	16	0	18	-14	30	0	6	4	-28	2	-16	-2	50	4	10	-12	38	4	-12	4	6	10	12	4	16	18	-20	-2	-6
		18	16	0	18	-14	24	2	6	4	-28	2	-16	-2	50	4	10	-14	40	4	-12	4	6	10	12	4	16	28	-20	-2	-6
		18	16	0	18	-14	24	2	6	4	-28	2	-16	-2	50	4	10	-14	40	6	-10	4	6	10	12	4	16	28	-20	-2	-6
		18	16	0	18	-14	24	2	6	4	-28	2	-16	-2	50	4	0	-8	28	6	-10	4	6	10	12	10	28	28	-20	0	-6
		18	16	0	18	-14	24	2	6	4	-28	2	-16	-2	50	4	0	-4	38	6	-10	4	6	10	12	10	28	28	-20	0	-6
		18	16	2	14	-14	24	2	6	4	-28	2	-16	-2	50	4	0	-4	38	6	-10	4	6	10	12	10	28	28	-20	0	-6
		18	16	2	14	-14	24	6	6	4	-28	2	-16	-2	50	4	0	-8	26	6	-10	4	6	10	12	10	28	14	-18	0	-6
		18	16	2	14	-14	24	6	6	4	-28	2	-16	-2	50	4	0	-8	26	6	-10	4	6	10	12	10	28	14	-18	0	-6
		18	16	2	14	-14	24	6	6	4	-28	2	-16	-2	50	4	0	-8	26	6	-10	4	6	10	12	10	28	14	-20	0	-6
		18	16	2	14	-14	24	6	6	4	-28	2	-16	-2	50	4	0	-8	26	6	-10	4	6	10	12	10	28	14	-20	0	-6
		22	10	2	14	-14	22	6	6	4	-28	4	-18	-2	50	4	0	-8	26	6	-10	4	6	10	12	10	28	14	-20	0	-6
		22	10	2	14	-14	22	6	6	4	-28	4	-18	-2	50	4	0	-8	28	6	-10	-2	18	16	10	10	28	18	-24	0	-6
		22	10	2	14	-14	22	6	6	4	-28	4	-18	-2	50	4	6	-8	30	6	-10	-2	18	16	10	10	28	18	-24	0	-6
		22	10	2	14	-14	22	6	6	4	-28	4	-18	-2	50	4	6	-8	30	6	-10	-2	18	16	10	10	28	18	-24	0	-6
		22	10	2	14	-14	22	6	6	4	-28	4	-18	-2	50	4	6	-8	30	6	-10	-2	18	16	10	10	28	18	-24	0	-6
		22	10	2	14	-14	22	6	6	4	-28	4	-18	-2	50	4	6	-8	30	6	-10	-2	18	16	10	10	28	18	-24	0	-6
		22	10	2	14	-14	22	6	6	4	-28	4	-18	-2	50	4	6	-10	34	6	-10	-2	18	16	10	10	28	18	-24	0	-6
		22	10	2	14	-14	22	6	6	4	-28	4	-18	-2	50	4	6	-10	34	6	-10	-2	18	16	10	10	28	18	-24	-8	-6
		22	10	2	14	-14	22	6	6	4	-28	6	-12	-2	50	4	6	-10	34	6	-10	-2	18	16	10	10	28	18	-24	-8	-6
		22	10	2	14	-14	22	6	6	4	-28	6	-12	-2	50	4	6	-8	34	6	-10	-2	18	16	10	10	28	18	-24	-8	-6
		22	10	2	14	-14	22	6	6	4	-28	6	-12	-2	50	4	6	-8	34	6	-10	-2	18	16	10	10	28	18	-24	-8	-6
		22	10	2	14	-14	22	0	4	4	-28	6	-12	-2	50	4	6	-8	34	6	-10	-2	18	16	10	10	28	18	-24	-8	-6
		22	10	2	14	-14	22	0	4	4	-28	6	-12	-2	50	6	2	-8	34	6	-10	-2	18	16	10	10	28	18	-24	-8	-6
		22	10	2	14	-14	22	0	4	4	-28	-6	-18	-2	50	2	2	-8	34	6	-10	-2	18	16	10	10	28	18	-24	-8	-6
	RLS/HS@Au	X1	Y1	X2	Y2	X3	Y3	X4	Y4	X5	Y5	X6	Y6	X7	Y7	X8	Y8	X9	Y9	X10	Y10	X11	Y11	X12	Y12	X13	Y13	X14	Y14	X15	Y15
		0	0	0	0	0	0	0	0	0	0	0	0	0	0	0	0	0	0	0	0	0	0	0	0	0	0	0	0	0	0
		0	0	0	0	0	0	4	0	0	0	0	0	0	0	4	-4	6	4	2	-2	-14	18	0	0	4	0	4	0	0	4
		0	0	0	0	0	0	4	0	0	0	0	0	0	0	4	-4	4	4	2	-2	-14	18	0	0	0	2	2	-2	0	4
		0	0	0	0	0	0	4	0	0	0	0	0	0	0	4	-4	4	4	2	-2	-14	18	0	0	0	2	2	2	0	4
		0	0	0	0	0	0	6	0	0	0	0	0	0	0	4	-4	4	4	2	-6	-10	12	6	0	0	2	2	2	0	4
		0	0	0	0	0	0	-2	-4	0	0	10	0	0	0	4	-4	4	4	2	-6	-10	12	6	0	6	2	2	2	0	4
		6	-2	4	-2	0	0	-2	-4	0	0	10	0	0	0	4	-4	4	4	2	-6	-10	12	6	0	6	2	8	0	0	4
		6	-2	0	-4	0	0	-2	-4	0	0	10	0	0	0	4	-4	4	4	2	-6	-10	12	6	0	6	2	8	0	0	4
		6	-2	0	-4	2	-4	4	-4	0	0	8	0	0	0	4	-4	8	4	14	-4	-10	12	2	4	6	2	10	0	2	4
		6	-2	4	-2	2	-4	4	-4	0	0	8	0	0	0	0	0	8	4	14	-4	-10	10	2	4	8	2	10	0	2	4
		6	-2	4	-2	2	-4	4	-4	8	-8	8	0	0	0	0	0	8	4	14	2	-14	4	2	4	8	2	10	-4	2	4
		12	0	4	-2	2	-4	4	-4	8	-8	8	0	0	0	0	0	8	4	14	2	-14	4	4	4	8	2	10	-4	2	4
		14	2	6	-4	2	-4	4	-4	8	-8	8	0	0	0	0	0	8	4	14	2	-14	4	4	4	10	2	12	-4	0	-2
		14	2	6	-4	2	-4	4	-4	8	-8	6	0	0	0	0	0	8	4	14	2	-14	4	4	4	10	6	12	-4	0	-2
		14	8	6	-4	2	-4	2	-6	8	-8	6	0	0	0	0	0	8	4	0	2	-14	4	4	4	10	6	12	-4	4	-4
		14	8	6	-4	2	-4	2	-6	8	-8	12	4	0	0	0	0	8	4	0	2	-18	12	4	4	10	2	6	-2	4	-4
		14	8	6	-4	0	-4	2	-6	8	-8	12	4	0	0	0	0	8	4	0	2	-18	12	4	2	10	2	6	-2	4	-4
		14	8	6	-4	0	-4	2	-6	8	-10	12	4	0	0	0	0	8	4	-6	6	-18	12	4	2	10	2	6	-2	4	-20
		12	12	6	-4	0	-4	2	-6	4	-6	12	4	0	0	2	0	8	4	-6	6	-10	8	4	2	10	2	6	-2	4	-20
		12	12	6	-4	4	-4	2	-6	4	-6	10	4	6	-2	2	0	8	4	-6	6	-14	8	4	2	10	2	6	-2	4	-20
		12	12	6	-4	4	-4	2	-6	4	-6	10	4	-4	0	2	0	6	4	-8	20	-14	8	4	2	4	4	6	-2	8	-28
		10	20	6	-4	4	-4	2	-6	4	-6	10	4	-4	0	2	0	6	4	-8	20	-14	8	6	0	4	4	8	-2	2	-22
		10	20	6	-4	4	-4	2	-6	4	-6	14	6	-4	0	2	0	4	4	-8	20	-14	8	6	0	4	4	12	-2	2	-22
		10	20	4	-4	4	-4	0	-12	4	-6	14	6	-4	0	2	0	4	4	-8	20	-14	14	4	4	4	4	6	2	2	-22
		6	28	4	-4	4	-4	0	-12	4	-6	14	6	-4	0	2	0	4	4	-8	20	-14	14	4	4	4	4	6	2	2	-22
		6	28	4	-4	16	-6	0	-12	2	-2	14	6	-4	0	-2	6	4	4	-20	30	-14	14	4	4	4	4	6	2	2	-22
		8	26	0	2	4	-2	0	-12	2	-2	6	8	-4	0	-2	6	2	4	-20	30	-14	14	4	4	2	6	6	2	2	-28
		8	26	0	2	4	-2	0	-12	2	-2	6	8	-4	0	-2	6	2	4	-20	30	-14	14	10	8	2	6	6	2	2	-28
		8	26	0	2	4	-2	2	-12	2	-2	6	8	-4	0	-2	6	2	4	-20	30	-14	14	10	10	4	6	16	-2	2	-28
		8	40	0	2	4	-2	2	-12	2	-2	8	8	-4	0	-2	6	2	4	-20	30	-12	16	12	6	6	6	12	4	2	-28
		8	40	0	2	4	-2	2	-12	2	-2	10	8	-4	0	-2	6	2	4	-20	30	-12	16	12	6	6	6	12	4	2	-28
		8	40	0	2	4	-2	2	-12	2	-2	10	8	-4	0	-2	6	2	4	-20	30	-12	16	12	6	6	6	12	4	2	-28
		12	40	0	2	4	-2	0	-14	2	-2	10	8	-4	0	-2	6	2	4	-18	38	-12	16	6	10	6	6	12	4	2	-28
		12	40	0	2	4	-2	0	-14	2	-2	10	8	-4	0	-2	6	2	4	-18	38	-12	16	6	10	2	8	12	4	2	-28
		10	40	0	2	2	-2	0	-16	2	-2	10	8	-4	0	-2	6	2	4	-18	38	-12	16	6	10	2	8	12	4	2	-28
		12	32	0	2	10	0	0	-16	2	-2	10	8	-4	0	-2	6	2	4	-18	38	-18	18	12	6	6	8	12	4	2	-28
		12	32	0	2	10	0	0	-16	2	-2	10	8	-4	0	-2	6	8	10	-18	38	-18	18	12	6	6	8	16	0	2	-28
		12	32	0	2	14	0	0	-16	2	-2	10	8	-4	0	-2	6	8	10	-18	38	-18	18	12	6	6	8	14	2	2	-26
		12	32	2	-6	14	0	-8	-12	2	-2	10	8	-4	0	0	6	8	10	-18	38	-18	18	12	6	6	8	14	2	-6	-18
		12	20	2	-6	14	0	-8	-12	2	-2	10	8	-4	0	0	6	4	10	-18	38	-18	18	14	16	-14	16	14	2	0	-10
		12	20	2	-6	14	0	-8	-12	2	-2	10	8	-4	0	-2	2	2	10	-16	38	-18	18	14	16	-14	16	14	2	-6	-6
		12	20	2	-6	14	0	-8	-12	2	-2	10	8	-4	0	-2	2	0	12	-16	42	-18	18	14	16	-14	16	14	2	-6	-2
		14	22	-4	2	14	0	-8	-12	2	-2	10	8	-4	0	-2	2	-2	12	-14	42	-18	18	16	18	-14	16	14	2	-12	4
		14	22	-4	2	14	0	-8	-12	2	-2	10	8	-4	0	-2	2	-6	14	-14	28	-18	18	16	18	-10	22	14	2	-10	-4
		14	22	-4	2	14	0	-8	-12	2	-2	10	8	-4	0	-2	2	-6	14	-14	28	-22	18	16	18	-10	22	14	2	-10	-4
		18	18	-2	2	14	0	-6	-12	10	-12	12	14	-4	0	-2	2	-8	26	-14	18	-16	18	16	18	-10	22	14	2	-10	-4
		18	18	4	0	14	0	-6	-12	12	0	12	14	-4	0	-2	2	-8	26	-14	18	-16	18	20	18	-10	22	14	0	-10	-4
		18	18	4	0	14	0	-6	-12	12	0	12	14	-4	0	-2	2	-12	28	-14	18	-16	18	20	18	-10	22	14	0	-10	-8
		18	18	4	0	14	0	-6	-12	12	0	12	14	-10	2	-2	2	-12	28	-14	18	-16	18	20	18	-10	22	14	0	-10	-8
		18	18	4	0	16	0	-6	-12	12	0	16	22	-10	2	-2	2	-12	28	-6	20	-16	18	20	18	-12	24	14	0	-10	-8
		16	18	-6	-2	22	-2	-6	-12	12	0	16	22	-10	2	-2	2	-14	28	-14	30	-16	18	20	18	-12	24	14	0	-10	-8
		16	18	-6	-2	18	-4	-6	-12	0	2	16	22	-10	2	-2	2	-14	24	-14	30	-16	18	20	18	-12	24	14	0	-8	-8
		16	18	-6	-2	18	-4	-6	-12	0	2	16	22	-8	2	-4	4	-14	24	-14	30	-16	18	20	18	-6	28	14	0	-8	-8
		16	18	2	0	18	-4	-6	-12	0	2	16	22	-8	2	-4	4	-14	24	-14	30	-20	24	20	18	-6	28	14	0	-8	-8
		16	18	2	0	18	-4	-14	-10	0	2	16	22	-8	2	-4	4	-14	24	-14	30	-20	24	20	14	-12	26	14	0	-8	-8
		20	22	2	0	18	-4	-14	-10	0	2	16	22	-8	2	-2	4	-14	24	-14	30	-20	24	20	14	-12	26	12	2	-8	-8
		20	22	6	2	18	-4	-14	-10	0	2	22	18	-6	2	-2	4	-16	24	-14	30	-20	24	20	14	-12	26	12	2	-8	-8
		20	22	6	2	20	-4	-14	-10	0	2	22	18	-2	0	-2	4	-16	24	-14	30	-14	14	20	14	-12	32	14	2	0	-10
		20	22	6	2	20	-4	-14	-10	0	2	22	18	-2	4	-2	4	-10	24	-20	36	-18	20	20	14	-12	32	14	2	0	-10
		22	22	6	2	20	-4	-14	-10	0	2	22	18	-2	4	-2	4	-10	24	-20	36	-12	12	20	14	-12	32	14	2	-2	-10
		22	22	6	2	20	-4	-14	-10	0	2	22	18	-2	4	-2	4	-10	24	-20	36	-12	12	20	14	-12	32	14	2	-2	-10
		18	26	4	0	20	-4	-14	-10	0	2	22	18	-2	4	-2	4	-8	24	-20	36	-12	12	16	14	-8	32	14	2	0	-10
		18	26	4	0	20	-2	-12	-10	0	2	22	18	-2	4	-2	4	-8	24	-20	36	-10	12	16	14	-8	32	14	2	0	-10
		18	26	4	0	20	-2	-10	-10	0	2	22	18	0	4	-2	4	-8	24	-20	36	-10	12	16	14	-8	32	14	2	0	-10
		18	26	2	0	20	-2	-10	-10	0	2	22	18	0	4	-2	4	-8	24	-20	36	-10	12	16	14	-8	32	14	2	0	-10
		18	26	2	0	20	-2	-10	-10	0	2	22	18	0	4	-2	4	-6	24	-20	36	-10	12	16	14	-12	28	8	0	-2	-2
		20	26	2	0	20	-2	-10	-10	0	2	22	18	0	4	-2	4	-6	24	-20	36	-10	12	16	14	-12	28	8	0	-2	-8
		22	26	2	0	20	-2	-10	-10	0	2	22	18	0	4	2	4	-6	24	-20	36	-10	12	16	14	-12	28	16	0	-2	-8
		20	26	2	-2	26	-6	-6	-4	0	-4	22	18	0	4	-2	2	-6	24	-20	36	-10	12	16	14	-12	28	16	0	-2	-8
		20	26	4	-2	26	-6	-4	-6	2	-6	22	18	0	4	-2	2	-6	24	-20	36	-10	12	20	14	-12	28	16	0	-2	-8
		20	26	8	-2	26	-6	2	-2	2	-6	22	18	0	4	-2	2	-6	24	-20	36	-10	12	20	14	-12	28	16	0	-2	-8
		20	26	2	2	26	-6	2	-2	2	-6	22	18	0	4	2	6	-6	24	-20	36	0	8	20	14	-12	28	16	0	-2	-8
		20	26	2	2	26	-6	2	-2	2	-6	22	18	0	4	2	6	-6	24	-8	32	0	8	20	14	-12	28	10	2	-2	-8
		22	26	2	2	26	-6	2	-2	2	-6	22	18	0	4	2	6	-6	24	-8	32	0	8	20	14	-12	28	10	2	0	-8
		26	20	2	2	26	-6	2	-2	2	-6	16	16	6	4	2	6	-6	24	-8	32	-2	4	20	14	-12	28	10	2	0	-8
		26	20	2	2	28	-6	-4	-14	2	-6	16	16	6	4	2	6	-6	24	-8	32	-2	4	20	14	-12	28	10	2	0	-8
		26	20	2	2	28	0	-2	-16	2	-6	16	16	6	4	2	6	-6	24	0	30	-2	4	20	14	-12	28	10	2	-2	-14
		26	20	6	2	28	0	-2	-16	2	-6	16	16	6	4	2	6	-6	24	-6	26	-2	4	20	14	-12	28	16	2	-2	-14
		26	20	6	2	30	-20	-6	-22	2	-6	16	16	6	4	2	6	-6	24	-6	26	-2	4	20	14	-12	28	16	2	-6	-12
		26	20	8	-8	28	-8	-8	-24	2	-6	16	16	6	4	2	6	-6	24	-6	26	-2	-2	20	14	-12	28	16	2	4	-12
		24	20	8	-8	28	-20	-8	-24	2	-6	16	16	8	-4	2	6	-6	24	-6	26	-2	-2	20	14	-12	28	16	2	4	-12
		24	20	8	-8	32	-10	-2	-18	14	-12	16	16	8	-4	2	6	-6	24	-6	26	-2	-2	24	14	-12	28	16	2	4	-12
		24	20	8	-8	32	-10	-2	-18	14	-12	18	26	8	-4	2	6	-6	24	-4	26	-2	-2	24	14	-12	28	18	-2	4	-12
		24	20	8	-8	32	-10	-2	-18	14	-12	16	24	8	-4	2	6	-6	24	-4	26	-2	-2	24	14	-12	28	18	-6	4	-12
		24	20	8	-8	32	-10	-2	-18	14	-12	16	24	10	-4	2	6	2	10	-4	26	-2	-2	24	12	-4	10	18	-6	4	-12
		24	20	8	-8	32	-10	-2	-18	14	-12	18	24	10	-4	2	6	0	10	-6	18	-2	-2	24	12	-4	10	18	-6	4	-12
		24	20	12	-4	32	-10	-8	-24	14	-12	18	24	10	-4	2	6	4	4	-6	18	-2	-2	24	14	-4	10	18	-6	4	-12
		24	20	12	-4	32	-10	-8	-24	14	-12	18	24	10	-4	2	6	4	4	-6	18	-2	-2	24	14	0	4	18	-6	4	-12
		24	20	12	-4	32	-10	-8	-24	14	-12	24	28	10	-4	2	6	4	4	-6	18	-2	-2	24	14	0	4	22	-8	4	-12
		24	20	12	-4	32	-10	-12	-32	22	-20	24	28	10	-4	8	4	6	4	-6	18	-2	-2	24	14	0	4	22	-8	4	-12
		24	20	12	-4	32	-10	-12	-32	22	-20	24	28	10	-4	4	4	4	4	-6	18	-2	-2	24	14	0	4	22	-8	4	-12
		24	20	12	-4	32	-10	-12	-32	22	-20	26	28	8	-4	4	4	4	4	-6	18	-2	-2	34	16	0	4	22	-8	4	-12
		24	20	12	-4	30	-14	-12	-32	22	-20	28	34	8	-4	4	4	4	4	-6	18	-2	-2	34	16	0	4	22	-8	-6	0
		24	20	16	-12	30	-14	-10	-32	22	-20	28	34	8	-4	4	4	4	4	-6	18	-2	-2	34	16	0	4	22	-8	-6	0
		24	20	16	-12	30	-14	-2	-28	22	-20	28	34	8	-4	4	4	-10	8	-6	18	-2	-2	34	16	0	4	26	-8	-6	0
		24	20	16	-12	38	-16	-2	-28	22	-20	28	34	8	-4	4	4	2	6	-6	18	-2	-2	34	16	0	4	22	-10	-6	0
		24	20	16	-12	38	-16	-2	-28	22	-20	30	30	8	-4	4	4	4	6	-6	18	-2	-2	36	16	4	6	22	-10	-6	0
		24	20	16	-12	38	-16	-2	-28	22	-20	30	30	8	-4	4	4	2	6	-6	18	12	-8	36	16	4	6	22	-10	-6	0
		26	20	16	-12	38	-16	-2	-28	22	-20	30	30	8	-4	4	4	4	6	-6	18	12	-8	36	16	4	6	22	-10	6	-12
		24	20	16	-12	38	-16	-2	-28	22	-20	30	30	8	-4	4	4	8	6	-6	18	12	-8	36	16	6	4	22	-10	6	-12
		24	20	16	-12	42	-10	4	-24	22	-20	30	30	8	-4	4	4	8	6	-6	18	12	-8	36	16	6	4	22	-10	6	-12
		26	10	16	-12	42	-10	4	-24	22	-20	30	30	8	-4	-2	0	8	6	-6	18	12	-8	36	16	2	2	28	-10	6	-12
		30	10	8	-10	42	-10	4	-24	22	-20	30	30	8	-4	-2	0	10	4	-8	12	12	-8	36	16	2	2	40	-14	6	-12
		38	8	10	-10	42	-10	4	-24	22	-20	30	30	8	-4	0	6	12	4	-8	12	12	-8	36	16	2	2	34	-14	6	-22
		30	4	10	-10	42	-10	4	-24	28	-24	30	30	10	-16	0	6	10	4	-8	12	12	-8	36	16	2	2	34	-14	6	-22
		30	4	10	-10	42	-10	4	-24	28	-24	30	30	10	-16	2	6	10	4	-8	12	12	-8	36	16	2	2	34	-14	6	-22
		34	4	10	-10	42	-10	0	-24	28	-24	34	30	10	-16	2	6	0	6	-8	12	12	-8	36	16	2	2	36	-14	6	-22
		34	4	4	-16	42	-10	0	-24	28	-24	34	30	10	-16	2	6	2	4	-2	12	12	-8	36	16	-2	8	36	-14	6	-22
		34	4	4	-16	42	-10	0	-24	28	-30	34	30	10	-16	2	6	0	4	-2	12	14	-6	36	16	-2	8	36	-14	6	-22
		34	4	4	-16	42	-10	0	-24	28	-30	34	30	10	-16	-2	10	0	4	-2	12	12	-12	36	16	-4	20	36	-14	6	-22
		24	-2	4	-16	42	-10	4	-20	28	-30	34	30	10	-16	-2	10	0	4	-2	12	12	-12	32	14	-4	20	36	-14	6	-22
		24	-2	4	-16	42	-10	4	-20	28	-30	34	30	10	-16	-2	10	0	4	-2	12	12	-12	32	14	-4	20	36	-14	6	-22
		24	-2	4	-16	42	-10	4	-20	28	-30	34	30	10	-16	-2	10	6	6	-2	12	12	-12	32	14	-4	20	36	-14	6	-22
		24	-2	4	-16	42	-10	4	-20	28	-30	36	30	10	-16	-2	10	4	16	-2	12	12	-12	32	14	-4	20	36	-14	6	-22
		24	-2	4	-16	42	-10	4	-20	28	-30	56	30	10	-16	-6	8	4	16	-2	12	12	-12	32	14	-4	20	36	-14	6	-22
		24	-2	0	-18	42	-10	4	-20	28	-30	48	30	10	-16	-8	8	4	16	0	10	12	-12	32	14	-4	20	36	-14	6	-22
		30	2	2	-16	42	-10	4	-20	28	-30	48	30	10	-16	-8	8	8	30	4	4	12	-12	32	14	-4	20	36	-14	6	-22
		30	2	2	-16	42	-10	4	-20	28	-30	48	30	10	-16	-8	8	4	20	4	4	12	-12	32	14	-4	20	36	-12	6	-22
		30	2	2	-18	38	-14	4	-22	28	-30	48	30	10	-16	-8	8	4	20	-14	28	12	-12	32	14	-10	26	36	-12	6	-22
		28	14	2	-18	38	-14	4	-22	28	-30	48	30	10	-16	-8	8	2	20	-14	28	8	-14	32	14	-10	26	36	-12	6	-22
		28	14	2	-18	38	-14	4	-22	28	-30	48	30	10	-16	-8	8	0	20	-16	40	8	-14	32	14	-10	26	36	-12	6	-22
		28	14	-4	-26	38	-14	4	-22	28	-30	46	30	10	-16	-8	8	-2	20	-14	40	8	-14	32	14	-10	26	36	-12	6	-22
		28	14	-4	-26	38	-14	4	-22	28	-30	46	30	10	-16	-8	8	-6	20	-14	40	8	-14	32	14	-10	26	36	-12	10	-24
		26	22	-4	-26	38	-14	-4	-18	28	-30	46	30	10	-4	-8	8	-8	20	-14	40	8	-14	32	14	-22	26	38	-12	10	-24
		26	22	-4	-26	38	-14	-4	-18	34	-26	46	30	8	-4	-8	8	-10	22	-14	40	8	-14	32	14	-22	26	38	-12	10	-24
		24	22	-4	-26	38	-14	-4	-18	34	-26	46	30	6	-4	-10	8	-12	22	-14	40	8	-14	32	14	-22	26	38	-12	10	-24
		24	22	-4	-26	38	-14	-4	-18	34	-26	42	30	4	-4	-10	8	-14	22	-14	40	8	-14	32	14	-22	26	38	-12	10	-24
		24	22	-4	-26	38	-14	-2	-18	34	-26	38	22	2	-8	-10	8	-14	22	-14	40	8	-14	32	14	-22	26	38	-12	10	-24
		28	2	-4	-26	38	-14	-2	-16	34	-26	38	22	2	-8	-10	10	-14	22	-14	40	8	-14	32	14	0	36	38	-12	10	-24
		28	2	-4	-26	38	-14	-2	-16	34	-26	40	24	2	-8	-6	12	-14	22	-14	40	16	-14	32	14	0	34	38	-12	10	-24
		30	2	-4	-26	38	-14	-2	-16	34	-26	40	24	2	-8	-2	16	-2	22	-14	40	16	-14	36	22	0	34	38	-12	10	-24
		30	2	-4	-26	38	-14	-2	-16	34	-26	40	24	2	-8	-2	16	14	14	-14	40	16	-14	36	22	2	34	38	-12	10	-24
		28	-2	-4	-26	38	-14	0	-16	34	-26	42	24	-10	-14	-2	16	12	14	-14	40	16	-14	34	18	12	16	38	-12	10	-28
		28	-2	-4	-26	38	-14	0	-14	34	-26	42	24	-10	-14	-8	16	12	14	-4	20	16	-14	34	18	12	16	38	-12	10	-28
		28	-2	-10	-26	38	-14	0	-14	34	-26	42	24	-10	-14	-8	16	14	10	-4	20	16	-14	34	18	12	16	38	-12	8	-30
		26	12	0	-16	38	-14	8	-20	34	-26	42	24	-10	-14	-8	16	14	10	-4	20	16	-14	34	18	12	14	38	-12	12	-30
		26	12	2	-16	38	-14	12	-24	34	-26	42	24	-10	-14	-8	16	14	10	-4	20	16	-14	34	18	4	14	38	-12	12	-30
		26	12	6	-14	38	-14	14	-30	34	-26	42	24	-10	-14	-8	16	8	10	-4	20	16	-14	34	18	4	14	38	-12	12	-30
		26	12	6	-14	38	-14	8	-18	36	-26	42	24	-10	-14	-8	16	8	10	-8	28	16	-14	34	18	4	14	38	-12	12	-30
		26	12	10	-12	38	-14	8	-18	36	-26	42	24	-10	-14	-8	16	8	10	-12	20	16	-14	34	18	4	14	38	-12	12	-30
		26	12	10	-12	38	-14	8	-18	36	-26	42	24	-10	-14	-8	16	10	10	-12	20	16	-14	34	18	4	14	38	-12	12	-30
		26	12	10	-12	38	-14	8	-18	36	-26	42	24	-10	-14	-10	16	8	28	-12	20	16	-14	34	18	0	32	38	-12	12	-30
		26	22	10	-12	40	-4	8	-18	36	-26	42	24	-10	-14	-10	16	8	28	-12	20	16	-14	34	18	0	32	38	-12	12	-30
		26	22	10	-12	40	-4	8	-18	36	-26	42	24	-10	-14	-10	16	8	28	-12	20	16	-14	34	18	0	32	38	-12	12	-30
		26	22	10	-12	40	-4	8	-18	36	-26	42	24	-10	-14	-10	16	8	28	-12	20	16	-14	34	18	0	32	38	-12	12	-30
Figure 2i
	Distance (μm)	Control	RLS	RLS/HS	RLS/HS@Au
		237.949	192.316	118.767	208.596
		166.069	60.629	80.1197	352.248
		120.059	158.571	144.062	164.846
		271.318	134.121	185.551	242.877
		139.985	77.5772	166.008	387.223
		124.853	284.409	103.804	384.322
		166.896	198.424	128.773	141.203
		141.072	278.281	155.484	137.937
		140.893	241.379	201.554	209.717
		235.641	112.216	270.565	155.165
		128.577	249.921	120.919	281.841
		213.942	184.855	243.38	229.446
		205.941	270.657	113.684	256.788
		165.207	154.227	181.093	344.658
		301.883	118.835	275.165	293.746

## Sheet: Fig. 3
Figure 3b
			Mean fluorescence intensity (MFI)
	RLS/HS@Au	N/P=20，w/w=0.5	112.432	106.621	107.462	120.825	106.311
		N/P=20，w/w=1	120.266	113.138	116.114	114.308	115.385
		N/P=20，w/w=1.8	235	230.918	230.467	225.12	234
		N/P=20，w/w=2.4	380.2	385.2	383.9	378.9	375.6
		N/P=20，w/w=3	300.678	308.335	302.619	299.916	295.808
	RLS/HS	N/P=20，w/w=0.5	55.896	52.503	54.099	58.435	56.668
		N/P=20，w/w=1	50.538	57.148	50.898	56.373	50.727
		N/P=20，w/w=1.8	57.194	58.764	55.304	54.788	53.318
		N/P=20，w/w=2.4	54.527	56.347	58.026	59.413	55.061
		N/P=20，w/w=3	54.564	52.469	56.286	55.88	50.393
	RLS	N/P 20	82.676	74.898	73.547	75.924	69.547
	Lipo		26.917	30.982	36.401	38.558	20.96
Figure 3d		Mean fluorescence intensity (MFI)
	Time (h)	RLS/HS					RLS					RLS/HS@Au
	1	8.45354	7.49664	7.74453	8.61914	10.5267	6.99357	8.73254	7.77987	8.10568	8.95674	12.1745	11.0593	13.4003	11.762	12.7555
	2	11.4066	12.4549	10.7995	11.9568	10.0689	17.8825	18.4899	19.5878	17.7878	19.6265	17.0007	19.026	18.8899	17.0326	17.6799
	4	9.36032	8.39397	8.15193	9.71991	9.48441	17.2045	16.5436	16.0428	17.5414	16.2875	22.0248	19.0481	20.502	20.4639	23.225
	6	5.75731	6.44082	6.07846	5.47846	6.89	12.6155	14.69	14.7837	15.9443	13.9306	26.6526	26.5067	28.2556	25.6754	25.655
Figure 3f		Pearson’s correlation (Rr)
		2 h					4 h					6 h
	RLS/HS@Au	0.34307	0.27863	0.24295	0.2705	0.20633	0.3954	0.40295	0.29545	0.35731	0.31478	0.25831	0.2392	0.29021	0.31409	0.28685
	RLS/HS	0.12432	0.08913	0.11908	0.13521	0.09137	0.14523	0.13386	0.13086	0.15308	0.13555	0.11841	0.23097	0.20927	0.15041	0.1462
	RLS	0.15213	0.19129	0.13665	0.17949	0.1817	0.20249	0.25219	0.25363	0.28858	0.25913	0.31193	0.38199	0.35316	0.34985	0.30177
Figure 3g	Nucleus distance (μm)
		1 h																														2 h
	RLS/HS@Au	1.37	2.37	4.32	3.54	2.52	2.21	3.18	2.99	3.65	3.25	2.5	1.13	3.393	3.96	2.1	3.536	2.812	3.24	4.24	2.12	1.52	0.586	1.53	0.3	0.5	0.86	1.97	1.21	1.43	1.23	1.02	1.32	1.224	1.48	2.47	1.532	1.834	2.435	1.357	2.102	3.452	2.132	0.45	2.88	1.13	2.48	0.348	1.89
	RLS/HS	8.543	5.634	4.43	4.924	6.37	3.8	5.5	4.48	5.9	4.35	6.78	7.68	8.52	7.52	4.43	6.52	3.41	4.89	8.97	4.97	5.59	7.23	6.59	7.58	8.21	7.32	5.21	5.34	5.64	5.46	4.217	4.327	4.653	5.5	4.04	3.52	3.334	10.885	5.35	6.48	8.11	9.46	4.44	5.098	9.18	5.22	5.23	7.48
	RLS	2.15213	1.19129	5.97	5.43	10.3	3.25	3.04	3.54	3.528	5.35	5.102	4.894	5.012	5.231	5.324	6.542	4.346	4.675	4.531	4.678	4.456	5.321	7.876	6.321	5.467	5.986	5.421	4.675	4.563	4.367	1.989	3.46	3.54	1.81	3.91	3.17	8.32	5.589	2.45	5.97	9.7	4.93	10.2	3.42	3.93171	1.48	2.76	1.921
Figure 3i		Cells with DNA in nucleus (%)
	Cells with DNA in nucleus (%)	RLS/HS@Au	RLS/HS	RLS
		32	10	10
		28	8	12
		30	6	11
[truncated: 72 more columns]

## Sheet: Fig. 4
Figure 4a
Figure 4e
		Number of LC3 puncta per cell
		yellow puncta														red puncta
Starvation		1	2	3	4	5	6	7	8	9	10	11	12	13	14	1	2	3	4	5	6	7	8	9	10	11	12	13	14
24 h	RLS	12	19	18	16	12	15	9	13	12	11	13	14	17	13	17	20	11	12	12	14	15	10	10	11	13	15	16	20
	RLS/HS@Au	2	6	4	6	2	7	8	10	7	6	5	3	6	7	3	1	5	3	4	2	1	4	5	3	2	4	3	5
48 h	RLS	18	15	17	15	18	15	18	20	23	16	18	20	25	21	15	12	14	10	15	12	18	18	16	13	12	20	15	19
	RLS/HS@Au	4	5	10	3	5	2	7	8	10	7	10	7	6	5	0	7	3	0	4	6	0	0	1	0	0	8	3	4
Figure 4h

## Sheet: Fig. 5
Figure 5b		Exocytosis/Endocytosis (%)					MFI of second batch cell
	Cy5-DNA	RLS/HS@Au	RLS/HS	RLS		EGFP	RLS/HS@Au	RLS/HS	RLS
		50.7591	16.2036	21.3767			8.17638	0.743472	1.582
		46.5896	20.1032	20.0243			8.32	0.5463	1.345
		45.6659	13.2321	13.2321			7.56	0.2347	1.876
		52.7044	24.7368	17.5972
		55.1125	15.3762	23.0012
Figure 5d		Fluorescence intensity				Figure 5f		Fluorescence intensity
	Distance (μm)	RLS/HS@Au	RLS/HS	RLS			Distance (μm)	RLS/HS@Au	RLS/HS
	0	0	0	0			0	37	57.6667
	0.667	0	0	0			1	33.2044	37.5925
	1.333	0	0	0			2	36.3172	37.3328
	2	0	0	0			3	29.804	26.6331
	2.667	0	0	0			4	27.786	49.2008
	3.333	0	0	0			5	31.783	42.425
	4	0	0	0			6	31.4341	39.7204
	4.667	0	0	0			7	39.5858	46.7935
	5.333	0	0	0			8	38.6088	39.101
	6	0.5548	0.0885	0			9	32.1137	28.2335
	6.667	0.1027	0.9795	0			10	43.0984	40.9436
	7.333	0	0.9857	0			11	46.9684	47.6419
	8	0	0.0902	0			12	40.7844	34.3636
	8.667	0	0	0			13	48.6646	30.3688
	9.333	0	0	0			14	42.8976	43.9297
	10	0	0	0			15	35.1321	37.5138
	10.667	0	0	0			16	52.1224	30.6347
	11.333	0	0	0			17	44.9342	35.1768
	12	0	0	0			18	43.9476	54.5341
	12.667	0	0	0			19	34.0146	40.0333
	13.333	0	0	0			20	44.6204	55.6881
	14	0	0	0			21	37.5012	46.393
	14.667	0	0	0			22	26.6149	38.5434
	15.333	0	0	0			23	31.1409	52.5167
	16	0	0	0			24	35.5692	59.7035
	16.667	0	0	0			25	33.6266	66.5815
	17.333	0	0	0			26	33.8508	54.3778
	18	0	0	0			27	29.3608	57.2995
	18.667	0	0	0			28	31.8331	44.0903
	19.333	2.1062	0	0			29	37.2648	30.9668
	20	4.1507	0	0			30	35.1262	46.0846
	20.667	0	0	0.0996			31	35.4605	52.8439
	21.333	5.0913	0	0.3005			32	40.0678	27.8039
	22	1.339	2	0.2014			33	32.6951	38.9022
	22.667	0	4.7466	0.6073			34	36.867	45.2724
	23.333	0.5731	6.0993	0.6104			35	37.24	26.4467
	24	0.5799	3.3505	0.0644			36	50.2575	30.5612
	24.667	0	3.4424	0.4472			37	55.2958	35.3521
	25.333	0	6.1507	0.6901			38	38.5386	44.8158
	26	0	7.0508	1.6501			39	41.6614	51.2811
	26.667	0.1963	9.3836	1.5171			40	45.9354	28.0313
	27.333	0	10.234	0.3707			41	63.5366	33.5506
	28	2.0845	11.0708	1.9458			42	68.1019	38.8317
	28.667	0.8527	10.3419	3.7119			43	57.024	29.294
	29.333	4.9315	5.8676	2.2915			44	61.1389	26.7385
	30	3.9429	3.0439	1.3107			45	51.5052	18.0392
	30.667	6.4612	3.5594	3.382			46	55.6844	15.5711
	31.333	20.6667	12.6244	3.3793			47	61.4077	9.6463
	32	17.4201	23.9829	1.1514			48	64.453	10.9828
	32.667	16.1815	28.1838	0.6606			49	51.7056	10.9731
	33.333	20.5959	23.8128	0.8244			50	51.1014	6.9366
	34	30.0479	19.1005	0.8812			51	51.7457	6.0529
	34.667	15.8356	20.2774	0.5534			52	42.9613	5.2555
	35.333	14.6564	20.468	0			53	44.6075	5.7185
	36	19.8447	22.6347	0			54	39.1624	5.8582
	36.667	6.8699	28.0394	0			55	37.2219	6.2551
	37.333	10.6119	20.8048	0.2256			56	39.5536	6.8555
	38	16.5651	13.3682	0.4934			57	35.4961	2.7679
	38.667	1.1918	12.5434	1.3738			58	38.5828	2.1569
	39.333	1.4144	10.6313	2.2495			59	32.7962	3.1266
	40	3.6986	10.4235	1.5536			60	23.6489	3.6588
	40.667	1.1689	10.1478	0.9614			61	18.862	3.8445
	41.333	1.21	14.1005	2.8118			62	15.6916	4.0664
	42	0	12.6684	11.7511			63	11.5243	5.6747
	42.667	4.8584	6.1998	28.6264			64	9.3299	8.5162
	43.333	2.6689	3.6193	41.8969			65	9.3347	7.8239
	44	3.3562	3.7146	46.1383			66	8.5996	10.0937
	44.667	6.3071	2.4977	49.9227			67	9.3099	11.6394
	45.333	8.2283	1.9247	52.3113			68	6.3649	17.2479
	46	2.3288	8.8442	38.7884			69	4.9211	20.6288
	46.667	5.8973	14.1073	21.3452			70	6.3751	25.1807
	47.333	1.8938	9.9235	14.954			71	10.9954	32.7438
	48	1.2329	4.5982	8.8481			72	11.4954	35.8511
	48.667	1.5	2.1667	2.3651			73	17.364	23.0136
	49.333	0	3.3653	2.444			74	13.4353	20.6411
	50	0.2295	2.3465	6.1601			75	12.661	26.64
	50.667	5.0457	0.7797	6.831			76	19.827	27.691
	51.333	6.96	1.012	4.943			77	13.6398	24.8284
	52	0	2.3676	6.2936			78	22.2959	27.5801
	52.667	0	3.3927	8.1285			79	32.5172	21.0434
	53.333	4.9315	1.8025	7.908			80	35.9048	18.3922
	54	0	3.4635	6.3076			81	33.8914	27.6943
	54.667	0.2626	8.0548	2.4653			82	40.2915	22.5876
	55.333	10.1553	5.7055	0.2936			83	35.526	40.0429
	56	15.8447	0.8333	1.51			84	46.4875	31.116
	56.667	37.403	3.9926	2.4855			85	45.9631	22.6968
	57.333	51.7237	12.4292	1.3954			86	53.6387	20.7417
	58	40.2979	11.5856	3.4887			87	52.3309	14.9678
	58.667	50.8676	6.3265	4.9448			88	34.8698	13.3099
	59.333	29.9361	7.0942	6.6827			89	31.9557	14.8776
	60	5.9247	4.4155	15.6491			90	39.1685	14.6385
	60.667	3.0868	0.5	22.1375			91	47.7957	14.1211
	61.333	0	2.3094	22.408			92	39.3542	12.3442
	62	0	4.0925	19.7093			93	38.7134	13.3668
	62.667	2.9087	1.7808	20.1803			94	25.7063	11.0267
	63.333	32.4669	0.5502	21.1985			95	23.2958	11.459
	64	84.9452	1.0947	18.3218			96	53.7324	10.9747
	64.667	85	1.0068	18.5647			97	30.523	9.294
	65.333	85	0.4658	17.2329			98	36.418	8.4864
	66	85	0	18.3646			99	42.9926	7.4963
	66.667	85	0	21.7518			100	33.5462	6.0979
	67.333	85	0	21.0962			101	38.9439	4.9157
	68	84.4247	0	18.2902			102	42.7587	3.9626
	68.667	71.2306	0	10.9826			103	37.1471	3.2196
	69.333	30.7078	0	3.2029			104	31.7854	2.5122
	70	29.4247	0	2.4677			105	31.1467	1.8494
	70.667	39.5365	0	2.5021			106	30.2899	1.5087
	71.333	47.2283	0	0.6396			107	28.5903	1.2674
	72	37.3973	0	1.0605			108	35.7968	0.9494
	72.667	10.3082	0.1689	1.1512			109	28.2557	0.6667
	73.333	1.7397	0.5548	1.1293			110	30.1605	0.6306
	74	3.4737	0.3796	0.5917			111	27.6742	0.4067
	74.667	11.7123	0	3.9022			112	20.3645	0.3333
	75.333	6.0537	0	7.0239			113	21.8707	0.3208
	76	1.2374	0	5.9269			114	27.798	0.1137
	76.667	3.9053	0	9.719			115	25.7721	0.0095
	77.333	10.5936	0	9.2905			116	27.5849	0
	78	3.411	0	5.1309			117	25.4817	0.3002
	78.667	1.1918	0	6.6732			118	24.8435	0.3333
	79.333	2.7409	0	6.1049			119	21.1317	0.3333
	80	3.3242	0	5.7274			120	18.384	0.4485
	80.667	2.0183	0	7.9498			121	21.2038	0.5796
	81.333	0	0	6.1414			122	22.91	0.7698
	82	0	0	1.7213			123	21.4057	1.161
	82.667	0	0.226	2.6123			124	17.5839	0.9949
	83.333	17.2135	0.4914	6.4824			125	13.1071	0.9829
	84	26.3653	0.2626	6.812			126	15.9302	0.9748
	84.667	38.0502	0	3.6015			127	18.2702	1.1848
	85.333	40.5936	0.0411	1.2405			128	22.4188	1.2285
	86	47.5183	0.1261	1.2056			129	21.8908	1.0848
	86.667	48.5753	0.0822	0.7098			130	21.7428	1
	87.333	36.9349	0	1.4855			131	22.1879	0.9445
	88	45.1233	0	2.6383			132	27.2353	0.763
	88.667	23.0457	0	1.4598			133	17.3136	0.8761
	89.333	15.9429	0	2.5636			134	20.4598	1
	90	11.9349	0	3.2776			135	24.8515	0.9242
	90.667	0.7306	0	1.1667			136	26.8026	0.9838
	91.333	1.3584	0	0.3249			137	29.5671	1
	92	6.5662	0	1.0539			138	27.9024	1
	92.667	7.9521	0	2.5539			139	20.6002	1
	93.333	6.6667	0	1.5889			140	26.7315	1
	94	14.8505	0	0			141	19.8773	1
	94.667	27.9406	0	0			142	23.573	0.8009
	95.333	21.3253	0	0			143	25.7371	0.8483
	96	16.5708	0	0			144	21.1641	0.8285
	96.667	26.4692	0	0			145	20.0061	0.6667
	97.333	23	0	0.0066			146	19.9612	0.5371
	98	25.3333	0	0.0181			147	19.8188	0.3355
	98.667	34.2009	0	0.2274			148	25.0028	0.3333
	99.333	19.9749	0	0.2116			149	23.0212	0.3333
	100	28.7055	0	0			150	20.7367	0.3333
	100.667	41.4954	0	0			151	18.2312	0.3333
	101.333	45.7717	0	0.5068			152	22.3708	0.3333
	102	31.2865	0	0.5058			153	20.2918	0.3333
	102.667	23.3288	0	0.1903			154	14.161	0.3317
	103.333	31.0137	0.4949	1.035			155	19.7612	0.3333
	104	20.1735	3.2763	1.3425			156	28.9181	0.3333
	104.667	9.9144	2.7768	1.6706			157	21.7855	0.3333
	105.333	5.3288	0	1.5016			158	24.863	0.3333
	106	18.1758	0	1.8341			159	28.9684	0.3333
	106.667	7.1781	0	1.9937			160	34.5136	0.1084
	107.333	11.2785	0	1.1693			161	29.4277	0
	108	19.6142	0	0.8481			162	37.802	0
	108.667	20.7317	1.2557	0.2495			163	34.0413	0
	109.333	20.5936	1.8767	0.2823			164	26.1719	0
	110	18.0068	0.6992	0.5376			165	42.6435	0
	110.667	25.4338	0.3311	1.5276			166	61.7742	0
	111.333	21.8322	0.2637	2.387			167	54.62	0
	112	15.5023	0	1.1966			168	59.6282	0
	112.667	17.5674	0	0			169	63.8815	0
	113.333	27.6758	0	0			170	52.7377	0
	114	26.0091	0	0			171	49.5624	0
	114.667	25.7808	0	0			172	41.5508	0
	115.333	20.7078	0	0			173	36.1392	0
	116	31.5525	0	0			174	44.854	0
	116.667	20.3973	0	0.158			175	38.9852	0
	117.333	16.0913	0	0.7873			176	31.3768	0
	118	16.0616	0	0.6278			177	31.8659	0
	118.667	14.3927	0	0			178	34.8054	0
	119.333	16.5936	0	1.1236			179	32.965	0
	120	16.3973	0	1.5988			180	26.7779	0
	120.667	23.2626	0	0.4763			181	28.1443	0
	121.333	20.4932	0	0			182	29.1225	0
	122	8.8242	0	0			183	26.3571	0
	122.667	29.4064	0	0			184	33.5616	0
	123.333	30.7066	0	0.0697			185	25.9454	0
	124	27.8744	0	0.0723			186	22.8611	0
	124.667	24.9315	0	0.1966			187	21.9627	0
	125.333	24.137	0	0.3954			188	20.944	0
	126	26.4498	0.2209	0.1987			189	19.025	0
	126.667	29.274	0.653	0.3499			190	18.9135	0
	127.333	15.6781	0.4366	1.6966			191	17.6316	0
	128	18.4749	0	1.3415			192	12.9063	0
	128.667	20.2169	0.0268	0.1485			193	11.22	0
	129.333	31.3836	0.0822	0.296			194	12.9353	0
	130	20.6929	0.0559	0.795			195	10.658	0
	130.667	36.0228	0	0.7939			196	8.3294	0
	131.333	43.6347	0	1.025			197	5.0132	0
	132	34.1507	0	1.5213			198	4.4646	0
	132.667	35.3105	0	1.5852			199	3.6565	0.0821
	133.333	24.0137	0	1.4721			200	2.1058	0.1864
	134	25.5205	0	0.7132			201	1.128	0.3129
	134.667	17.0982	0	0.9706			202	1.0981	0.3622
	135.333	23.9806	0	1.1872			203	0.7905	0.4992
	136	29.7443	0	1.311			204	0.5147	0.6265
	136.667	32.7021	0	2.5334			205	0.3975	0.7077
	137.333	24.1484	0	4.9495			206	1	0.8989
	138	27.8356	0	6.857			207	1.1562	1.3191
	138.667	12.7763	0	7.3904			208	1.9052	1.6904
	139.333	29.9224	0	8.8644			209	1.4787	1.9467
	140	39.8402	0	7.5145			210	2.6872	2.164
	140.667	41.2237	0	4.0255			211	3	3.6667
	141.333	39.4475	0	4.4198
	142	35.2272	0	5.4064
	142.667	36.6758	0	4.413
	143.333	25.8208	0	4.076
	144	12.2329	0	6.0302
	144.667	20.6404	0	4.7282
	145.333	10.2945	0	1.1564
	146	10.25	2.4583	1.3486
	146.667	21.2831	3.9087	3.5697
	147.333	30.992	1.4526	6.0258
	148	33.1507	0	5.2676
	148.667	17.7717	0	4.3954
	149.333	28.137	0	6.2534
	150	30.1301	0.1216	6.796
	150.667	35.605	1.8151	4.8657
	151.333	27.6587	1.9635	3.1399
	152	21.4201	0.7021	2.484
	152.667	11.2374	0.4264	1.2781
	153.333	7.79	0	0.5263
	154	8.1872	0	0.5718
	154.667	7.21	0	0.3478
	155.333	5.4441	0	0.0392
	156	26.8447	0	0
	156.667	20.3276	0	0
	157.333	34.4018	0	0.5
	158	34.6358	0	0.6254
	158.667	28.4018	0	0.2497
	159.333	39.0594	0	0.2487
	160	27.4749	0.0537	0.1238
	160.667	21.9189	0.1627	0
	161.333	34.2055	0.1096	0.3772
	162	29.6164	0.7791	1.2776
	162.667	28.589	1.1073	1.1293
	163.333	29.4943	0.3305	0.2274
	164	29.0114	0.1142	0
	164.667	26.742	0.2882	0
	165.333	24.9635	0.1747	0
	166	28.0696	0	0
	166.667	29.379	0	0
	167.333	24.5457	0	0
	168	11.4932	0	0
	168.667	3.1324	0.1832	0
	169.333	12.8379	0.2466	0
	170	25.4384	0.0622	0.1667
	170.667	18	0	0.9871
	171.333	19.7979	0	0.822
	172	18.7237	0	0
	172.667	2.0342	0.0645	0
	173.333	4.3607	0.0651	0
	174	4.7557	0	0
	174.667	0.1027	0	0
	175.333	0.6952	0	0
	176	0	0	0.4437
	176.667	0	0	0.5599
	177.333	3.1758	0	0.5536
	178	5.6975	0	1.0962
	178.667	0.5023	0	0.6546
	179.333	0	0	0
	180	0.5274	0	0
	180.667	0.5491	0	0
	181.333	7.6804	0	0
	182	0.8048	0	0.1065
	182.667	0	0	0.2119
	183.333	0.2751	0	0.1054
	184	0	0	0
	184.667	3.9224	0	0
	185.333	13.0411	0	0
	186	5.4212	0	0
	186.667	3.2146	0	0
	187.333	6.4201	0	0
	188	3.1621	1.0228	0.3983
	188.667	1.21	4.504	1.8927
	189.333	1.2237	4.2397	1.7292
	190	5.8779	1.4446	0.2332
	190.667	18.3219	0.8402	0
	191.333	3.6838	1.2877	0.1351
	192	4.3881	1.2158	0.1362
	192.667	8.3436	0.0816	0
	193.333	1.7968	0	0
	194	0.0651	0	0
	194.667	8.6667	0.25	0.4737
	195.333	26.21	1.3311	0.6667
	196	19.0342	1.0776	0.668
	196.667	10.8208	0	0.4745
	197.333	6.4977	0	0
	198	13.8037	0	0.3754
	198.667	26.2511	1.1279	0.6533
	199.333	17.4269	2.1832	0.7424
	200	19.4658	1.0548	0.4614
	200.667	17.5548	0	0.5749
	201.333	19	0	1.3299
	202	22.9772	0	0.8357
	202.667	29.6758	2.0217	0.0765
	203.333	40.9543	4.7608	0
	204	37.0845	2.9041	0
	204.667	29.2557	0.1667	0
	205.333	30.4201	0	0.3144
	206	28	0	0.8704
	206.667	26.8516	0	1.4277
	207.333	18.4806	0	1.4703
	208	27.0639	0	1.8052
	208.667	36.1176	0	1.7773
	209.333	34.1393	0	1.2453
	210	31.3756	0	2.327
	210.667	32.4384	0.6267	2.3302
	211.333	26.9578	1.5885	1
	212	19.2671	0.9589	1.0765
	212.667	22.1678	0	0.7405
	213.333	32.1233	0	0
	214	15.1701	0	1.5126
	214.667	5.589	0	1.6824
	215.333	3.9874	0	0.1667
	216	9.1781	0	0
	216.667	16.6724	0	0
	217.333	6.5868	0	0
	218	0.2397	0	0
	218.667	6.3744	0	0.2326
	219.333	5.339	0	0.3851
	220	1.2192	0	0.153
	220.667	0	0	0.3039
	221.333	2.6621	0	0.9808
	222	3.7557	0	0.6743
	222.667	0	0.1073	0.372
	223.333	0	0.1079	2.0739
	224	0	0.1084	1.7999
	224.667	0	0.6279	0.0938
	225.333	0	0.6849	0
	226	0.8619	0.1695	0
	226.667	2.3653	0	0
	227.333	1.3356	0	0.3536
	228	1.3425	0	1.0528
	228.667	8.7317	0	0.7663
	229.333	8.4475	0.226	0.0691
	230	7.5148	0.2272	0
	230.667	2.2192	0	0
	231.333	0.1884	0	0
	232	1.1507	0	2.1974
	232.667	1.5616	0	3.0016
	233.333	1.7877	0	0.8021
	234	9.6575	0	0
	234.667	14.863	0	0.8139
	235.333	22.4087	0	1.5757
	236	15.3242	1.7169	0.8833
	236.667	20.1358	3.6387	0.1267
	237.333	27.5753	1.9212	0
	238	11.5696	0	0
	238.667	12.79	0	0
	239.333	14.1164	0	0
	240	17.2694	2.4897	0
	240.667	22.6073	3.5365	0
	241.333	13.6096	1.0502	0
	242	14.984	0	0
	242.667	13.6667	0	0
	243.333	27	0.625	0
	244	24.9612	0.8767	0
	244.667	21.4692	0.8556	0
	245.333	19.6301	0.5993	0.0565
	246	30.5628	0	0.336
	246.667	17.71	0	0.3328
	247.333	23.9749	0	0.1099
	248	26.3196	0	0.0544
	248.667	23.9532	2.2026	0
	249.333	28.6644	4.2945	0.5599
	250	39.6461	2.0913	1.4025
	250.667	29.0046	0	0.8431
	251.333	28.46	0	0
	252	17.9224	0	0.3975
	252.667	3.7169	0	1.3985
	253.333	5.726	0	1.1506
	254	0	0	0.1491
	254.667	0.1005	0	0
	255.333	0.5856	0	0
	256	0.5845	0	0
	256.667	9.6381	0	0
	257.333	8.1347	0	0.3588
	258	23.0479	0	0.8528
	258.667	20.7808	0	0.8567
	259.333	9.7272	0	0.3638
	260	19.2329	0	0
	260.667	3.7123	0	0
	261.333	13.9863	0	0
	262	13.1256	0	0
	262.667	8.7009	0	0
	263.333	11.5594	0	0
	264	11.3653	0	0
	264.667	14.5799	0	0
	265.333	14.6804	0	0
	266	3.3025	0	0
	266.667	0.5936	0	0
	267.333	3.532	0	0
	268	21.3607	0	0.4227
	268.667	6.363	0	1.0142
	269.333	24.726	0	0.5915
	270	20.3562	0	0
	270.667	1.9132	0	0
	271.333	0.1815	0	0
	272	0	0	0
	272.667	0	0	0
	273.333	0	0	0
	274	0.7774	0.5462	0
	274.667	0.2557	0.9075	0
	275.333	1.4954	0.3619	0
	276	6.5731	0	0
	276.667	6.1758	0	0
	277.333	20.137	0	0
	278	20.8664	0	0
	278.667	17.7991	0	0
	279.333	24.6952	0	0
	280	26.5708	0	0
	280.667	18.6301	0	0
	281.333	23.6233	0	0
	282	4.629	0	0
	282.667	4.5205	0	0
	283.333	0.4224	0	0
	284	0.6233	0	0
	284.667	0.9247	0	0.0255
	285.333	2.6575	0	0.025
	286	1.2226	0	0
	286.667	0.9749	0	0
	287.333	1.7614	0	0
	288	12.8813	0.1632	0
	288.667	26.3174	0.4914	0
	289.333	39.8744	0.3288	0
	290	43.5639	0	0
	290.667	50.8311	0	0
	291.333	13.6587	0	0
	292	0	1.023e-12	0
	292.667	1.0205	0	0
	293.333	0	0.0011	0
	294	1.5514	1.4966	0
	294.667	6.5685	3.0046	0
	295.333	2.6918	3.6438	0
	296	0.3744	2.1221	0
	296.667	1.3333	0	0
	297.333	5.4566	0	0
	298	0	0	0
	298.667	1.0046	0	0
	299.333	3.8927	0	0
	300	1.4977	0	0
	300.667	7.0788	0	0
	301.333	1.758	0	0.0124
	302	3.9749	0	1.1785
	302.667	10.3562	0	4.2739
	303.333	5.3858	0	5.6228
	304	5.4247	0.0205	3.0129
	304.667	1.6221	0.0217	0.5195
	305.333	1.411	0	0.3793
	306	0	0	1.816
	306.667	0	0.0502	2.4267
	307.333	5.718	0.6221	0.9695
	308	10.1553	0.5799	0.8688
	308.667	8.5205	0.6187	3.4516
	309.333	10.0731	0.9452	2.6391
	310	0.5183	0.3208	0.7164
	310.667	0	0	0.7016
	311.333	2.1952	1.3841	0.8914
	312	5.621	2.7603	4.4921
	312.667	47.3653	1.3761	4.3402
	313.333	80.3265	0	3.0202
	314	84.5708	1.4783	5.9669
	314.667	72.0548	3.387	4.8149
	315.333	36.532	1.907	1.1693
	316	8.9132	0	0
	316.667	14.4555	0.4578	0
	317.333	23.8447	1.2249	0.0013
	318	11.5388	1.734	0.6635
	318.667	0.911	1.6027	1.4934
	319.333	0	1.5177	0.8389
	320	2.2192	0.8801	2.8168
	320.667	2.8642	0	3.9711
	321.333	0	0	3.2923
	322	0.0126	0.0514	2.1154
	322.667	0.3014	0.7272	0.5
	323.333	11.1975	0.6821	0.6667
	324	8.2511	0.8356	0.1667
	324.667	0	4.0245	0.3333
	325.333	5.6849	5.1187	0.5723
	326	54.0457	2.1193	0.2802
	326.667	84.6575	1.1484	0.0381
	327.333	85	2.9846	0
	328	85	2.6906	0
	328.667	85	4.7511	0
	329.333	85	4.2055	0
	330	84.3904	0.7237	0
	330.667	85	1.161	0
	331.333	85	1.3687	0
	332	85	0.9658	0
	332.667	85	0.2089	0.0494
	333.333	82	2.0502	0.0515
	334	28.3436	3.3887	0
	334.667	0	1.3744	0.8333
	335.333	4.7158	0.907	3.4277
	336	7.8493	3.2466	2.9101
	336.667	14.5708	2.3362	0.4845
	337.333	31.5502	0	0.6667
	338	19.3128	0	2.0011
	338.667	38.4749	0.5263	2.0941
	339.333	70.5845	3.9863	0.5962
	340	85	5.8813	1
	340.667	77.5	2.4167	2.5
	341.333	53.1233	0	1.5
	342	53.6381	1.0611	0.2169
	342.667	63.2489	2.8151	0.2429
	343.333	46.5434	6.4121	0.0208
	344	41.9178	6.6427	1.5991
	344.667	43.5537	4.29	3.7739
	345.333	40.032	4.4338	5.0103
	346	29.4315	5.0913	3.8333
	346.667	30.3516	5	1.3333
	347.333	35.5468	2.9281	2.1667
	348	31.1119	2.3676	4.1622
	348.667	28.355	3.2277	3.2253
	349.333	24.7169	3.7169	1.255
	350	35.7169	5.5462	0.6506
	350.667	36.516	8.137	1.6859
	351.333	28.4053	9.2717	1.7521
	352	26.7808	11.4874	1.2219
	352.667	28.4521	12.2489	2.9395
	353.333	23.395	12.4064	2.5415
	354	23.2511	16.5691	1.1583
	354.667	20.6027	21.0799	0.9587
	355.333	24.2066	20.0839	1.3644
	356	24.7466	16.7968	1.0873
	356.667	19.4852	18.6227	0.521
	357.333	16.2831	20.7934	0.7863
	358	12.0799	22.2962	2.1617
	358.667	6.4589	26.9041	5.1033
	359.333	13.1358	27.3322	5.1661
	360	5.032	30.2888	4.8391
	360.667	17.016	40.0194	6.4863
	361.333	19.7055	46.8858	9.4067
	362	10.7568	57.3059	11.2098
	362.667	7.7078	71.7477	12.8417
	363.333	25.9943	81.4098	16.0302
	364	24.968	84.3699	14.8354
	364.667	28.6336	84.6866	16.1966
	365.333	18.1644	85	20.3954
	366	14.5171	85	24.7779
	366.667	15.4977	84.169	26.8617
	367.333	12.6838	73.2865	19.9611
	368	16.4932	42.5011	16.1777
	368.667	21.3756	13.379	19.8149
	369.333	10.9498	3.258	23.4745
	370	7.121	0.9001	20.1598
	370.667	4.5708	0.4041	15.7568
	371.333	6.129	0.2717	15.5623
	372	8.2877	0	13.1096
	372.667	12.8288	0	7.9479
	373.333	4.2694	0	5.1333
	374	2.097	0	8.2545
	374.667	7.5046	0	11.4997
	375.333	1.3071	0	11.1501
	376	8.4247	0	8.6632
	376.667	9.2443	0	5.898
	377.333	2.6279	0	5.9758
	378	1.1062	0	9.9106
	378.667	1.4429	0	16.3475
	379.333	4.6404	0	18.8333
	380	0.5708	0	16.8686
	380.667	0.5776	0	16.8494
	381.333	0	0	22.4564
	382	0	0	30.1283
	382.667	0	0	42.7466
	383.333	0	0	60.128
	384	0	0	57.613
	384.667	0.024	0	44.9211
	385.333	0.0411	0	38.6767
	386	0	0	33.2177
	386.667	0	0	40.3517
	387.333	0	0	44.2295
	388	0	0	28.6272
	388.667	0	0	14.2421
	389.333	0	0	6.0749
	390	0	0	1.0363
	390.667	0	0	1.1238
	391.333	0	0	1.7713
	392	0	0	1.1238
	392.667	0	0	0.2984
	393.333	0	0	0
	394	0	0	1.5904
	394.667	0	0	2.6325
	395.333	0	0	1.0431
	396	0	0	0.7072
	396.667	0	0	1.9014
	397.333	0	0	1.1969
	398	0	0	0.1028
	398.667	0	0	0.5113
	399.333	0	0	0.4069
	400	0	0	0

## Sheet: Fig. 6
Figure 6e		Average Radiance
		Saline					RLS/HS/pGL3					RLS/HS@Au/pGL3
	Heart	952.1	883.4	409.6	316.7	286.9	1270	1340	1380	1270	1230	1390	1360	1330	1240	1240
	Liver	813.9	793.1	446.7	422.6	303.8	1280	1240	1340	1520	1180	2850	2750	2970	2860	3500
	Spleen	853.8	806.9	515.3	395.8	445.9	1320	1290	1350	1480	1350	1600	1560	1560	1460	1360
	lung	830.4	842	426.1	863.1	420.3	1250	1330	1330	1440	1220	1270	1600	1590	1320	1590
	Kindey	810.3	748.1	383.8	418.6	316.9	1210	1250	1330	1250	1190	1040	1020	1000	1030	1070
	Tumor	788.4	935.8	393.3	419.2	346.4	1320	1570	1360	1480	1250	23280	23280	24280	23280	25280
Figure 6f		Average Radiance
		Saline			Free Cy5-DNA			RLS/HS/Cy5-DNA			RLS/HS@Au/Cy5-DNA
	Heart	8440000	9811000	8641000	10150000	12000000	10420000	9050000	8016000	9511000	10370000	15090000	8684000
	Liver	16750000	17560000	17060000	83110000	77000000	86070000	103400000	119200000	106500000	107400000	97720000	102000000
	Spleen	10690000	10110000	10410000	12690000	12460000	13360000	17600000	19430000	17670000	32400000	33400000	30740000
	lung	9816000	11620000	10620000	15790000	13830000	14630000	14050000	14890000	14390000	17280000	16420000	13900000
	Kindey	20030000	15970000	18970000	22430000	19530000	21890000	20870000	21690000	20950000	23590000	20780000	14630000
	Tumor	8142000	7884000	8584000	9169000	8955000	9190000	14290000	17130000	21970000	119500000	119500000	130700000

## Sheet: Fig. 7
Figure 7a		SP141 released (%)
	Time (h)	RLS/HS@Au/SP141 PBS pH 7.4			RLS/SP141 PBS pH 7.4			RLS/SP141 10 mMGSH			RLS/HS@Au/SP141 10 mM GSH
	0.08	1.94	1.56	1.96	3.92	4.89	4.54	19.78	16.16	20.39	16.92	14.89	17.21
	0.25	3.1	2.55	3.5	5.65	5.69	6.28	24.36	22.89	26.74	29.95	26.37	31.29
	0.5	3.75	3.25	6.25	5.45	7.75	9.25	34.13	32.25	38.41	43.59	41.38	46.44
	1	3.23	8.02	7.05	9.8	7.28	6.03	46.25	42.52	48.19	50.91	48.15	53.26
	1.5	4.43	10.01	8.15	10.15	9.85	7.07	50.43	49.03	52.45	57.46	53.78	60.29
	2	6.41	10.98	9.98	13.91	10.15	9.74	57.79	55.76	61.38	66.37	63.81	70.12
	5	14.4	13.23	18.95	23.31	25.81	18.05	74.34	73.51	78.49	78.54	75.82	79.36
	8	29.77	24.25	20.98	30.21	28.95	35.83	81.83	79.21	83.6	84.93	82.16	86.35
	10	30.6	27.23	24.25	32.3	33.46	38.65	85.11	84.18	80.24	86.21	83.95	88.96
	12	29.1	33.37	25.24	37.47	38.27	30.89	80.12	84.99	90.36	87.95	86.54	88.99
	24	28.89	33.69	36.04	39.95	41.49	33.87	80.92	87.38	87.01	87.37	85.01	92.36
	36	33.33	30.98	35.98	34.89	41.98	36.79	84.97	92.59	84.18	90.89	85.3	91.82
	48	31.05	36.05	34.03	38.99	35.89	40.28	90.04	84.07	88.29	91.02	85.98	92.36
Figure 7b
Figure 7d	Q value
	RLS/HS@Au/SP141/p53	RLS/HS@Au/SP141/p53	RLS/HS@Au/SP141/p53	RLS/HS@Au/p53+SP141	RLS/HS@Au/p53+SP141	RLS/HS@Au/p53+SP141
	1.57017	1.36516	1.38516	1.60182	1.45519	1.40519
	1.6248	1.38204	1.39204	1.65453	1.48204	1.38204
	1.65249	1.39514	1.42514	1.60136	1.41011	1.31011
	1.71691	1.32102	1.35102	1.63122	1.43122	1.33122
	1.70152	1.40736	1.41736	1.67361	1.47361	1.44361
Figure 7f	Apoptotic cells (%)
	Control	RLS/HS@Au/SP141	RLS/HS@Au/p53	RLS/HS@Au/SP141/p53
	0.58	32.34	25.6	54.3
	1.23	27.8	26.8	51.3
	1.854	28.54	24.6	56.3

## Sheet: Fig. 8
Figure 8b	HepG2 Tumor weight (mg)
	Saline	RLS/HS@Au/p53	RLS/HS@Au/SP141/p53
	744.66	301.12	100.17
	835.08	380.82	60.94
	817.1	354.69	90.38
	844.13	280	80.38
	753.17	248	118.7
Figure 8d		Tumor volume (mm3)
	Days	Saline（n=11）											RLS/HS@Au/p53											RLS/HS@Au/SP141/p53
	0	79.21	89.36	100.12	102.12	111.33	70.21	93.36	90.12	101.12	111.9	107.6	100.43	85.06	74.33	95.67	109.21	105.43	82.06	70.33	95.67	109.21	89.65	70.58	99.32	100.76	83.23	105.87	70.58	99.72	100.23	90.23	104.97	62.76
	2	261.46	246.36	183.12	168.33	196.88	251.6	256.3	188.12	149.3	206.84	283.3	158.54	163.34	145.16	168.95	174.19	188.54	163.34	140.16	168.95	123.49	173.52	59.58	88.2	122.56	49.99	110.21	59.58	88.2	122.56	59.99	110.21	100.34
	4	369.43	286.29	352.26	300.88	265.22	359.43	296.29	352.26	398.88	295.22	460.5	275.47	184.93	232.28	189.49	168.45	225.47	184.93	232.28	189.49	168.45	255.67	79.58	90.21	120.56	50.99	115.1	79.58	90.21	120.56	50.99	115.1	80.43
	6	468.78	482.4	434.48	452.21	540.14	458.68	487.4	424.3	462.21	550.14	349.8	275.97	189.7	274.03	260.53	284.43	276.67	209.8	276.03	261.52	285.63	310.89	55.45	116.95	90.46	78.01	120.34	55.45	116.95	90.46	78.01	120.34	101.2
	8	607.9	691.88	645.38	608.61	584.29	602.9	681.78	635.38	604.61	564.31	476.53	319.68	237.17	279.95	287.18	331.7	318.48	238.27	281.95	288.19	332.89	350.43	70.58	110.5	107.96	60.23	125.87	70.58	110.5	107.96	60.23	125.87	102.54
	10	808.28	707.17	756.96	747.34	859.36	803.28	637.17	766.54	724.32	849.45	802.1	252.83	303.84	341.5	320.17	305.91	283.85	334.85	342.54	325.27	304.81	389.54	59.58	88.2	122.56	49.99	110.21	59.58	88.2	122.56	49.99	110.21	103.61
	12	856.87	868.88	876.41	851.9	967.8	856.87	768.88	726.41	851.9	907.8	804.73	287.83	323.84	384.5	329.7	350.1	309.83	353.14	434.1	339.65	343.1	359.6	69.58	89.23	125.9	52.89	116.1	69.58	89.23	125.9	52.89	116.1	102.31
	14	956.87	968.88	1076.41	951.9	867.8	906.87	968.88	1076.41	949.9	867.8	824.8	397.83	343.84	394.5	349.7	470.1	397.83	343.84	394.5	349.7	470.1	450.6	55.45	90.95	112.46	88.01	129.34	65.45	90.95	112.46	88.01	129.34	100.23
	16	976.87	998.38	1076.1	1150.1	1057.3	966.47	999.8	1075.65	1189.1	1059.7	933.2	397.83	483.84	374.5	389.7	450.1	420.83	484.84	395.56	379.9	491.3	510.53	63.43	130.54	70.76	94.87	120.05	93.43	102.54	77.76	94.87	130.05	98.32
	18	1015.7	1131.46	1091.8	1200.3	1131.77	1038.7	1159.46	1091.8	1205.8	1105.56		541.9	467.41	454.6	495.6	533.84	521.9	467.41	484.6	495.6	533.84	563.65	141.5	76.83	104.27	100.79	120.67	121.32	121.83	104.27	83.79	140.67	120.8
	20						1207.7	1200.8	1249.6									643.67	508.87	621.98	643.68	687.56	720.98						141.54	152.53	100.85	110.53	169.76	131.82
	23																	1136	900.54	821.21	897.53	920.56	912.23						198.8	206.83	129.87	209.87	190.87	164.7
	26																	1132.32	1000.53	1023.53	1204.5	1043.76							269.87	246.5	345.87	249.98	288.76	305.8
	29																	1109.8	1201.5	1128.8	1123.56								300.98	357.82	378.98	358.9	387.87	372.76
	32																	1189.5	1148.75	1124.75									370.34	400.65	402.34	418.6	406.87	459.98
	35																	1249.8	1200.8										408.76	504.86	502.87	478.99	506.8	509.98
	38																												610.73	589.87	531.8	578.79	508.67	602.76
	41																												626.46	547.65	632.4	600.34	645.3	612.76
	44																												703.46	707.65	605.65	700.34	615.3	632.76
Figure 8f
Figure 8h		Tumor volume (mm3)
	Days	Saline					RLS/HS@Au/p53					RLS/HS@Au/SP141/p53
	0	80.1985	99.6054	87.3324	90.4876	90.6879	80.1985	99.6054	87.3324	97.3459	90.6789	86.9273	91.4414	92.6824	87.8924	85.8774
	2	273.007	192.387	203.533	224.081	215.882	105.644	144.535	138.522	245.27	189.176	90.9989	76.279	89.3672	81.6277	82.3706
	4	413.413	254.929	231.016	283.293	251.383	160.75	154.75	166.816	287.61	233.019	85.1005	82.6193	91.2825	89.9142	93.4382
	6	455.496	327.96	337.29	304.742	280.361	188.201	226.838	211.435	327.471	283.397	91.0406	85.1456	79.5225	86.5523	93.28
	8	606.978	443.372	374.805	383.15	337.252	241.664	299.672	252.305	429.794	387.585	96.47	94.3772	80.8994	90.628	89.0015
	10	850.65	477.227	453.476	516.371	538.717	236.953	256.048	327.38	424.046	442.225	83.2303	98.3881	91.2636	96.8498	86.2016
	12	846.72	552.579	552.244	582.793	560.807	320.945	376.358	270.678	457.613	443.937	99.59	94.7376	87.5669	86.8498	88.3935
	14	907.972	617.77	628.465	669.776	679.101	558.382	393.224	357.02	438.347	542.975	83.051	85.1336	90.6162	88.3267	100.49
	16	915.91	846.056	807.154	634.325	696.74	512.707	478.638	649.893	573.909	523.84	94.4048	100.877	93.8011	95.1453	95.6154

## Sheet: Supplementary Figure 1
Supplementary Figure 1a	The 1H-NMR raw data of the RLS		Supplementary Figure 1b	The mass spectrometry raw data of RLS
	-3.83777	7.39779		m/z	Intensity
	-3.83747	7.63348		701.827	76
	-3.83716	8.39055		701.85	55
	-3.83686	8.33576		701.873	37
	-3.83655	7.89578		701.896	23
	-3.83625	8.21882		701.919	13
	-3.83594	8.6912		701.942	6
	-3.83563	8.65319		701.965	-1
	-3.83533	8.35538		701.988	-3
	-3.83502	8.1783		702.011	1
	-3.83472	8.08088		702.034	13
	-3.83441	7.70496		702.057	34
	-3.83411	7.73843		702.08	68
	-3.8338	7.899		702.104	110
	-3.8335	8.16669		702.127	154
	-3.83319	8.35861		702.15	197
	-3.83288	8.41369		702.173	238
	-3.83258	8.38578		702.196	273
	-3.83227	8.15176		702.219	293
	-3.83197	8.54855		702.242	290
	-3.83166	8.8976		702.265	265
	-3.83136	8.5824		702.288	225
	-3.83105	8.3524		702.311	177
	-3.83074	8.19155		702.334	129
	-3.83044	8.06174		702.357	85
	-3.83013	8.32267		702.38	56
	-3.82983	8.70405		702.404	46
	-3.82952	8.79406		702.427	54
	-3.82922	8.73653		702.45	68
	-3.82891	8.64173		702.473	83
	-3.82861	8.48196		702.496	94
	-3.8283	8.22328		702.519	103
	-3.82799	8.18326		702.542	110
	-3.82769	7.87338		702.565	114
	-3.82738	7.35804		702.588	109
	-3.82708	7.3362		702.611	100
	-3.82677	7.77407		702.634	90
	-3.82647	8.1775		702.657	83
	-3.82616	8.26699		702.681	76
	-3.82586	8.16983		702.704	72
	-3.82555	7.48515		702.727	68
	-3.82524	6.88567		702.75	66
	-3.82494	6.98727		702.773	64
	-3.82463	7.87906		702.796	60
	-3.82433	7.83569		702.819	50
	-3.82402	7.33846		702.842	39
	-3.82372	7.53237		702.865	29
	-3.82341	8.10226		702.888	26
	-3.82311	8.47311		702.911	30
	-3.8228	8.79586		702.935	38
	-3.82249	8.47547		702.958	50
	-3.82219	7.92298		702.981	63
	-3.82188	7.62371		703.004	75
	-3.82158	7.67661		703.027	84
	-3.82127	7.73706		703.05	92
	-3.82097	7.71336		703.073	99
	-3.82066	7.34144		703.096	107
	-3.82036	6.63622		703.119	119
	-3.82005	6.7221		703.142	131
	-3.81974	7.4259		703.165	143
	-3.81944	7.6276		703.189	156
	-3.81913	7.70801		703.212	161
	-3.81883	7.57516		703.235	151
	-3.81852	7.52858		703.258	131
	-3.81822	7.89914		703.281	107
	-3.81791	8.21117		703.304	82
	-3.81761	7.94917		703.327	60
	-3.8173	7.22807		703.35	50
	-3.81699	6.73254		703.373	52
	-3.81669	6.44805		703.396	67
	-3.81638	6.30826		703.42	91
	-3.81608	6.21858		703.443	114
	-3.81577	6.35646		703.466	125
	-3.81547	6.71686		703.489	128
	-3.81516	6.65563		703.512	124
	-3.81486	6.05981		703.535	109
	-3.81455	5.93703		703.558	88
	-3.81424	6.2934		703.581	66
	-3.81394	6.28054		703.604	49
	-3.81363	5.88155		703.627	42
	-3.81333	5.89273		703.651	45
	-3.81302	6.16334		703.674	56
	-3.81272	6.27875		703.697	75
	-3.81241	6.10997		703.72	101
	-3.81211	5.70942		703.743	133
	-3.8118	5.96008		703.766	159
	-3.81149	6.34184		703.789	174
	-3.81119	6.89221		703.812	177
	-3.81088	7.10439		703.835	169
	-3.81058	6.93118		703.858	152
	-3.81027	7.02592		703.882	129
	-3.80997	6.99627		703.905	103
	-3.80966	6.74632		703.928	82
	-3.80936	6.98932		703.951	70
	-3.80905	6.88055		703.974	69
	-3.80874	6.39605		703.997	78
	-3.80844	6.27362		704.02	84
	-3.80813	6.14621		704.043	91
	-3.80783	6.4037		704.066	97
	-3.80752	7.00091		704.09	101
	-3.80722	7.23285		704.113	103
	-3.80691	7.07984		704.136	108
	-3.8066	7.33544		704.159	117
	-3.8063	7.23274		704.182	131
	-3.80599	6.6843		704.205	153
	-3.80569	6.28489		704.228	177
	-3.80538	6.48551		704.251	190
	-3.80508	6.72635		704.274	194
	-3.80477	6.57512		704.298	186
	-3.80447	6.56801		704.321	163
	-3.80416	6.6423		704.344	136
	-3.80385	6.30268		704.367	110
	-3.80355	5.91262		704.39	87
	-3.80324	5.72204		704.413	74
	-3.80294	5.69869		704.436	72
	-3.80263	5.56288		704.459	76
	-3.80233	5.67573		704.482	79
	-3.80202	6.03342		704.506	80
	-3.80172	6.44836		704.529	81
	-3.80141	6.59788		704.552	85
	-3.8011	6.2831		704.575	95
	-3.8008	5.97031		704.598	105
	-3.80049	6.0882		704.621	114
	-3.80019	5.95934		704.644	120
	-3.79988	5.50209		704.667	117
	-3.79958	5.48833		704.69	99
	-3.79927	5.84219		704.714	72
	-3.79897	5.80022		704.737	45
	-3.79866	5.46021		704.76	29
	-3.79835	5.56092		704.783	27
	-3.79805	6.07496		704.806	37
	-3.79774	6.37725		704.829	53
	-3.79744	6.51341		704.852	73
	-3.79713	6.69052		704.875	90
	-3.79683	6.70298		704.899	95
	-3.79652	6.71573		704.922	90
	-3.79622	6.29084		704.945	82
	-3.79591	6.16691		704.968	72
	-3.7956	6.26782		704.991	64
	-3.7953	6.23675		705.014	60
	-3.79499	5.99797		705.037	56
	-3.79469	5.34374		705.06	52
	-3.79438	5.21954		705.084	45
	-3.79408	5.62245		705.107	31
	-3.79377	5.22768		705.13	13
	-3.79347	4.78857		705.153	-5
	-3.79316	5.01451		705.176	-15
	-3.79285	5.33391		705.199	-16
	-3.79255	5.36936		705.222	-5
	-3.79224	5.15445		705.245	22
	-3.79194	5.08144		705.269	57
	-3.79163	5.33602		705.292	93
	-3.79133	5.49233		705.315	120
	-3.79102	4.90065		705.338	131
	-3.79072	4.73023		705.361	122
	-3.79041	5.20798		705.384	103
	-3.7901	5.76286		705.407	80
	-3.7898	5.90083		705.43	61
	-3.78949	5.76948		705.454	54
	-3.78919	5.34162		705.477	62
	-3.78888	4.95611		705.5	80
	-3.78858	4.88292		705.523	98
	-3.78827	5.00749		705.546	107
	-3.78797	5.62399		705.569	99
	-3.78766	5.90755		705.592	74
	-3.78735	5.90042		705.616	39
	-3.78705	5.88123		705.639	5
	-3.78674	5.68941		705.662	-17
	-3.78644	5.57018		705.685	-18
	-3.78613	5.25548		705.708	-1
	-3.78583	5.08006		705.731	28
	-3.78552	5.10106		705.754	61
	-3.78521	4.88919		705.778	86
	-3.78491	4.53607		705.801	101
	-3.7846	4.05549		705.824	103
	-3.7843	3.86853		705.847	98
	-3.78399	3.95443		705.87	92
	-3.78369	3.89679		705.893	91
	-3.78338	4.08117		705.916	97
	-3.78308	4.63181		705.939	102
	-3.78277	5.53817		705.963	105
	-3.78246	6.17522		705.986	104
	-3.78216	6.22742		706.009	97
	-3.78185	6.08124		706.032	88
	-3.78155	6.21901		706.055	81
	-3.78124	6.21949		706.078	78
	-3.78094	5.88923		706.101	81
	-3.78063	5.49019		706.125	89
	-3.78033	5.24093		706.148	94
	-3.78002	4.82438		706.171	91
	-3.77971	4.85492		706.194	84
	-3.77941	4.71321		706.217	79
	-3.7791	4.62117		706.24	84
	-3.7788	4.52348		706.263	110
	-3.77849	4.6411		706.287	159
	-3.77819	4.6026		706.31	228
	-3.77788	4.10195		706.333	312
	-3.77758	4.11841		706.356	396
	-3.77727	4.3788		706.379	463
	-3.77696	4.77859		706.402	501
	-3.77666	4.92671		706.425	508
	-3.77635	4.67878		706.449	488
	-3.77605	4.44608		706.472	452
	-3.77574	4.59042		706.495	407
	-3.77544	4.42877		706.518	353
	-3.77513	4.0436		706.541	298
	-3.77483	4.08118		706.564	245
	-3.77452	4.22463		706.588	197
	-3.77421	4.1302		706.611	156
	-3.77391	3.83527		706.634	126
	-3.7736	3.83344		706.657	105
	-3.7733	3.87333		706.68	92
	-3.77299	3.93835		706.703	84
	-3.77269	4.60807		706.726	79
	-3.77238	4.81089		706.75	69
	-3.77208	4.3178		706.773	58
	-3.77177	3.85402		706.796	48
	-3.77146	3.68301		706.819	46
	-3.77116	3.81795		706.842	53
	-3.77085	4.34383		706.865	71
	-3.77055	4.66865		706.889	89
	-3.77024	4.55758		706.912	102
	-3.76994	4.46913		706.935	109
	-3.76963	4.50889		706.958	111
	-3.76933	4.58662		706.981	106
	-3.76902	4.5435		707.004	98
	-3.76871	4.16243		707.027	94
	-3.76841	3.90309		707.051	100
	-3.7681	3.96845		707.074	118
	-3.7678	4.26863		707.097	148
	-3.76749	4.191		707.12	181
	-3.76719	4.19611		707.143	211
	-3.76688	4.19436		707.166	232
	-3.76658	4.19027		707.19	243
	-3.76627	3.9709		707.213	234
	-3.76596	3.7967		707.236	208
	-3.76566	3.99062		707.259	177
	-3.76535	3.96087		707.282	150
	-3.76505	3.87758		707.305	137
	-3.76474	3.79443		707.329	143
	-3.76444	3.8206		707.352	164
	-3.76413	3.87601		707.375	191
	-3.76383	3.82969		707.398	215
	-3.76352	3.79189		707.421	229
	-3.76321	3.78203		707.444	224
	-3.76291	3.77646		707.468	201
	-3.7626	3.83071		707.491	168
	-3.7623	3.77674		707.514	131
	-3.76199	3.24319		707.537	96
	-3.76169	3.07373		707.56	74
	-3.76138	3.07762		707.583	63
	-3.76107	3.1313		707.607	60
	-3.76077	3.43416		707.63	65
	-3.76046	4.09136		707.653	75
	-3.76016	4.39339		707.676	87
	-3.75985	4.00845		707.699	98
	-3.75955	3.85741		707.722	107
	-3.75924	3.78467		707.746	114
	-3.75894	4.14771		707.769	119
	-3.75863	4.37965		707.792	125
	-3.75832	4.32644		707.815	130
	-3.75802	4.36363		707.838	129
	-3.75771	4.37128		707.861	124
	-3.75741	3.98688		707.885	116
	-3.7571	3.73064		707.908	107
	-3.7568	3.73155		707.931	93
	-3.75649	4.00769		707.954	77
	-3.75619	4.24004		707.977	64
	-3.75588	3.70365		708	60
	-3.75557	3.25993		708.024	62
	-3.75527	2.92574		708.047	67
	-3.75496	2.88531		708.07	73
	-3.75466	3.31444		708.093	84
	-3.75435	3.60846		708.116	101
	-3.75405	3.82279		708.139	118
	-3.75374	3.97431		708.163	128
	-3.75344	3.90381		708.186	133
	-3.75313	3.66417		708.209	135
	-3.75282	3.89231		708.232	134
	-3.75252	4.1888		708.255	132
	-3.75221	4.33308		708.278	126
	-3.75191	4.11806		708.302	124
	-3.7516	3.69995		708.325	132
	-3.7513	3.52634		708.348	143
	-3.75099	3.15376		708.371	152
	-3.75069	3.17671		708.394	155
	-3.75038	3.70259		708.418	150
	-3.75007	3.70849		708.441	135
	-3.74977	3.21874		708.464	113
	-3.74946	2.74284		708.487	85
	-3.74916	2.23008		708.51	57
	-3.74885	2.56412		708.533	33
	-3.74855	3.13224		708.557	17
	-3.74824	3.56817		708.58	2
	-3.74794	3.42341		708.603	-12
	-3.74763	2.90826		708.626	-21
	-3.74732	2.93844		708.649	-26
	-3.74702	2.92065		708.673	-27
	-3.74671	2.58484		708.696	-25
	-3.74641	2.40587		708.719	-19
	-3.7461	2.57752		708.742	-6
	-3.7458	2.46737		708.765	12
	-3.74549	2.63		708.789	32
	-3.74519	3.15881		708.812	50
	-3.74488	3.25822		708.835	67
	-3.74457	3.26711		708.858	84
	-3.74427	3.1677		708.881	100
	-3.74396	2.77531		708.904	107
	-3.74366	2.75482		708.928	103
	-3.74335	2.46023		708.951	92
	-3.74305	2.04981		708.974	74
	-3.74274	1.8327		708.997	53
	-3.74244	1.83578		709.02	33
	-3.74213	2.29402		709.044	24
	-3.74182	2.82226		709.067	33
	-3.74152	3.09108		709.09	63
	-3.74121	3.2033		709.113	108
	-3.74091	3.07335		709.136	159
	-3.7406	2.949		709.16	207
	-3.7403	3.0241		709.183	246
	-3.73999	3.01364		709.206	266
	-3.73969	2.55729		709.229	264
	-3.73938	2.32073		709.252	243
	-3.73907	2.31393		709.275	208
	-3.73877	2.65725		709.299	170
	-3.73846	3.01974		709.322	134
	-3.73816	2.88101		709.345	102
	-3.73785	2.87643		709.368	74
	-3.73755	3.11445		709.391	53
	-3.73724	3.53504		709.415	38
	-3.73693	3.66644		709.438	24
	-3.73663	3.31544		709.461	10
	-3.73632	3.44453		709.484	-5
	-3.73602	3.44461		709.507	-15
	-3.73571	3.07389		709.531	-22
	-3.73541	2.84864		709.554	-27
	-3.7351	2.9246		709.577	-29
	-3.7348	2.88196		709.6	-28
	-3.73449	2.47745		709.623	-22
	-3.73418	1.9849		709.647	-15
	-3.73388	1.86096		709.67	-10
	-3.73357	1.96837		709.693	-5
	-3.73327	2.29878		709.716	1
	-3.73296	2.18682		709.739	8
	-3.73266	2.32469		709.763	14
	-3.73235	2.43954		709.786	16
	-3.73205	2.73486		709.809	17
	-3.73174	3.33132		709.832	16
	-3.73143	3.24422		709.855	12
	-3.73113	2.98669		709.879	2
	-3.73082	3.12367		709.902	-10
	-3.73052	3.22575		709.925	-21
	-3.73021	2.97542		709.948	-24
	-3.72991	2.77338		709.971	-17
	-3.7296	2.7369		709.995	5
	-3.7293	2.75066		710.018	36
	-3.72899	2.68823		710.041	71
	-3.72868	2.66266		710.064	106
	-3.72838	2.51704		710.088	140
	-3.72807	2.45117		710.111	170
	-3.72777	2.34716		710.134	196
	-3.72746	1.66555		710.157	225
	-3.72716	1.81302		710.18	259
	-3.72685	2.7788		710.204	300
	-3.72655	3.23676		710.227	344
	-3.72624	2.79728		710.25	377
	-3.72593	2.50886		710.273	393
	-3.72563	2.61816		710.296	389
	-3.72532	2.41749		710.32	366
	-3.72502	2.10659		710.343	328
	-3.72471	2.05986		710.366	282
	-3.72441	1.88379		710.389	240
	-3.7241	1.83761		710.412	200
	-3.7238	1.88185		710.436	166
	-3.72349	1.92561		710.459	140
	-3.72318	2.07569		710.482	120
	-3.72288	2.23225		710.505	106
	-3.72257	2.2213		710.529	94
	-3.72227	1.94724		710.552	91
	-3.72196	1.70146		710.575	93
	-3.72166	1.23292		710.598	97
	-3.72135	0.99526		710.621	101
	-3.72105	1.12037		710.645	98
	-3.72074	0.986484		710.668	90
	-3.72043	0.888587		710.691	78
	-3.72013	0.669499		710.714	63
	-3.71982	0.34045		710.737	49
	-3.71952	0.372555		710.761	42
	-3.71921	0.802038		710.784	44
	-3.71891	1.41054		710.807	49
	-3.7186	1.78784		710.83	54
	-3.7183	2.01068		710.854	59
	-3.71799	1.89392		710.877	57
	-3.71768	2.0545		710.9	52
	-3.71738	2.66856		710.923	42
	-3.71707	2.65454		710.946	31
	-3.71677	1.90695		710.97	21
	-3.71646	1.56735		710.993	18
	-3.71616	1.32678		711.016	18
	-3.71585	1.42599		711.039	18
	-3.71554	1.87913		711.063	18
	-3.71524	2.32225		711.086	21
	-3.71493	2.02119		711.109	29
	-3.71463	1.82822		711.132	46
	-3.71432	2.06071		711.155	74
	-3.71402	2.68389		711.179	110
	-3.71371	2.65997		711.202	150
	-3.71341	2.51416		711.225	192
	-3.7131	2.15323		711.248	230
	-3.71279	1.89789		711.272	260
	-3.71249	2.30823		711.295	277
	-3.71218	2.60825		711.318	283
	-3.71188	2.30024		711.341	278
	-3.71157	1.47732		711.365	264
	-3.71127	1.084		711.388	242
	-3.71096	0.771563		711.411	212
	-3.71066	0.212878		711.434	171
	-3.71035	0.133494		711.457	124
	-3.71004	0.446206		711.481	75
	-3.70974	0.319362		711.504	29
	-3.70943	0.367345		711.527	-10
	-3.70913	-0.0301953		711.55	-38
	-3.70882	-0.632235		711.574	-48
	-3.70852	-0.191493		711.597	-41
	-3.70821	0.283268		711.62	-16
	-3.70791	0.207125		711.643	21
	-3.7076	-0.181073		711.667	61
	-3.70729	-0.242397		711.69	96
	-3.70699	0.552583		711.713	118
	-3.70668	1.13294		711.736	126
	-3.70638	1.3328		711.759	118
	-3.70607	1.12195		711.783	99
	-3.70577	0.533006		711.806	75
	-3.70546	0.273758		711.829	50
	-3.70516	-0.0982157		711.852	34
	-3.70485	0.127597		711.876	27
	-3.70454	0.841489		711.899	28
	-3.70424	1.27252		711.922	33
	-3.70393	1.59561		711.945	39
	-3.70363	1.3086		711.969	41
	-3.70332	1.00935		711.992	40
	-3.70302	0.663515		712.015	31
	-3.70271	0.422021		712.038	19
	-3.70241	-0.144969		712.062	5
	-3.7021	-0.556726		712.085	-8
	-3.70179	-0.463013		712.108	-22
	-3.70149	0.0647718		712.131	-32
	-3.70118	0.317082		712.154	-34
	-3.70088	0.448944		712.178	-24
	-3.70057	0.585264		712.201	-1
	-3.70027	0.317031		712.224	35
	-3.69996	0.00563348		712.247	77
	-3.69966	0.319603		712.271	120
	-3.69935	0.813101		712.294	152
	-3.69904	0.870366		712.317	165
	-3.69874	0.757866		712.34	159
	-3.69843	0.672649		712.364	136
	-3.69813	1.00235		712.387	105
	-3.69782	1.15925		712.41	78
	-3.69752	1.34572		712.433	62
	-3.69721	1.09494		712.457	62
	-3.69691	0.964361		712.48	74
	-3.6966	0.994552		712.503	87
	-3.69629	1.26827		712.526	93
	-3.69599	1.30789		712.55	92
	-3.69568	1.40742		712.573	86
	-3.69538	1.44821		712.596	70
	-3.69507	1.29887		712.619	50
	-3.69477	1.2062		712.643	36
	-3.69446	0.804818		712.666	33
	-3.69416	0.428464		712.689	42
	-3.69385	0.98413		712.712	55
	-3.69354	1.4234		712.736	66
	-3.69324	0.974053		712.759	73
	-3.69293	0.789181		712.782	79
	-3.69263	0.967829		712.805	82
	-3.69232	1.15704		712.829	78
	-3.69202	1.2322		712.852	65
	-3.69171	1.14042		712.875	52
	-3.6914	1.12222		712.898	42
	-3.6911	1.23305		712.922	38
	-3.69079	1.56244		712.945	38
	-3.69049	1.25909		712.968	42
	-3.69018	0.977742		712.991	52
	-3.68988	1.06634		713.015	65
	-3.68957	1.082		713.038	82
	-3.68927	1.25406		713.061	93
	-3.68896	1.47469		713.084	96
	-3.68865	1.18943		713.108	93
	-3.68835	0.741983		713.131	88
	-3.68804	-0.0409359		713.154	84
	-3.68774	-0.124555		713.177	83
	-3.68743	0.504153		713.201	86
	-3.68713	1.03061		713.224	95
	-3.68682	1.72199		713.247	111
	-3.68652	1.98296		713.271	130
	-3.68621	1.51951		713.294	147
	-3.6859	0.792947		713.317	158
	-3.6856	0.120095		713.34	164
	-3.68529	-0.387757		713.364	163
	-3.68499	-0.759461		713.387	151
	-3.68468	-0.736703		713.41	132
	-3.68438	-0.43672		713.433	105
	-3.68407	-0.276603		713.457	75
	-3.68377	-0.198182		713.48	45
	-3.68346	-0.341356		713.503	20
	-3.68315	-0.523442		713.526	2
	-3.68285	-0.585029		713.55	-3
	-3.68254	-0.426165		713.573	6
	-3.68224	-0.531015		713.596	26
	-3.68193	-0.537696		713.619	54
	-3.68163	-0.372523		713.643	85
	-3.68132	-0.028808		713.666	108
	-3.68102	-0.0281538		713.689	120
	-3.68071	0.336937		713.713	118
	-3.6804	0.612717		713.736	104
	-3.6801	0.393976		713.759	80
	-3.67979	0.429207		713.782	54
	-3.67949	0.869268		713.806	33
	-3.67918	0.686601		713.829	18
	-3.67888	0.0095228		713.852	13
	-3.67857	-0.0581833		713.875	18
	-3.67827	0.369756		713.899	26
	-3.67796	0.957074		713.922	36
	-3.67765	1.04561		713.945	45
	-3.67735	0.460414		713.968	52
	-3.67704	-0.0435564		713.992	59
	-3.67674	0.182317		714.015	64
	-3.67643	0.605291		714.038	66
	-3.67613	0.662201		714.062	64
	-3.67582	0.750545		714.085	61
	-3.67552	0.47618		714.108	60
	-3.67521	0.225349		714.131	63
	-3.6749	0.0582175		714.155	71
	-3.6746	0.0275757		714.178	86
	-3.67429	-0.127148		714.201	110
	-3.67399	-0.475065		714.224	139
	-3.67368	-0.67385		714.248	166
	-3.67338	-1.04235		714.271	181
	-3.67307	-1.28179		714.294	183
	-3.67277	-1.0459		714.318	172
	-3.67246	-0.518279		714.341	154
	-3.67215	-0.31178		714.364	133
	-3.67185	-0.519631		714.387	109
	-3.67154	-0.681234		714.411	95
	-3.67124	-0.708587		714.434	91
	-3.67093	-1.15528		714.457	91
	-3.67063	-1.12792		714.481	89
	-3.67032	-1.09686		714.504	80
	-3.67002	-1.3154		714.527	64
	-3.66971	-1.68247		714.55	43
	-3.6694	-1.61091		714.574	20
	-3.6691	-1.48565		714.597	2
	-3.66879	-1.56282		714.62	-5
	-3.66849	-1.63192		714.643	2
	-3.66818	-1.9886		714.667	17
	-3.66788	-1.68345		714.69	36
	-3.66757	-1.18662		714.713	49
	-3.66726	-0.708507		714.737	55
	-3.66696	-0.423399		714.76	52
	-3.66665	-0.622704		714.783	37
	-3.66635	-0.805452		714.806	18
	-3.66604	-0.749963		714.83	5
	-3.66574	-1.01251		714.853	1
	-3.66543	-1.33259		714.876	1
	-3.66513	-1.31128		714.9	5
	-3.66482	-0.823869		714.923	17
	-3.66451	-0.47609		714.946	32
	-3.66421	-0.641333		714.969	49
	-3.6639	-0.986925		714.993	64
	-3.6636	-0.67224		715.016	70
	-3.66329	-0.33329		715.039	70
	-3.66299	-0.220223		715.063	69
	-3.66268	0.0996599		715.086	63
	-3.66238	0.0485494		715.109	48
	-3.66207	-0.686732		715.132	31
	-3.66176	-1.38915		715.156	18
	-3.66146	-1.59041		715.179	10
	-3.66115	-1.35238		715.202	4
	-3.66085	-0.990651		715.226	0
	-3.66054	-0.838666		715.249	-2
	-3.66024	-1.12653		715.272	3
	-3.65993	-0.878832		715.296	17
	-3.65963	-0.377179		715.319	35
	-3.65932	-1.09367		715.342	51
	-3.65901	-1.86878		715.365	68
	-3.65871	-2.07494		715.389	85
	-3.6584	-2.0066		715.412	99
	-3.6581	-1.51188		715.435	104
	-3.65779	-1.11994		715.459	100
	-3.65749	-0.847961		715.482	94
	-3.65718	-0.458324		715.505	93
	-3.65688	-0.363555		715.528	97
	-3.65657	-0.756412		715.552	99
	-3.65626	-0.697128		715.575	96
	-3.65596	-0.208904		715.598	88
	-3.65565	0.269001		715.622	82
	-3.65535	0.614312		715.645	76
	-3.65504	0.169812		715.668	60
	-3.65474	-0.648433		715.692	37
	-3.65443	-0.852776		715.715	17
	-3.65413	-0.847124		715.738	11
	-3.65382	-0.778122		715.761	17
	-3.65351	-0.681932		715.785	33
	-3.65321	-0.486781		715.808	53
	-3.6529	-0.440028		715.831	76
	-3.6526	-0.362401		715.855	105
	-3.65229	0.0358689		715.878	126
	-3.65199	0.0786678		715.901	128
	-3.65168	0.106609		715.925	112
	-3.65138	0.0138817		715.948	84
	-3.65107	0.259333		715.971	54
	-3.65076	0.377469		715.994	27
	-3.65046	0.0507749		716.018	6
	-3.65015	-0.504224		716.041	-7
	-3.64985	-0.601953		716.064	-8
	-3.64954	-0.462067		716.088	8
	-3.64924	-0.533175		716.111	28
	-3.64893	-0.813678		716.134	49
	-3.64863	-0.536353		716.158	71
	-3.64832	-0.269604		716.181	87
	-3.64801	-0.219072		716.204	99
	-3.64771	-0.349179		716.228	110
	-3.6474	-0.606221		716.251	120
	-3.6471	-0.950182		716.274	130
	-3.64679	-1.42944		716.297	140
	-3.64649	-1.84227		716.321	148
	-3.64618	-1.67069		716.344	148
	-3.64587	-1.47086		716.367	140
	-3.64557	-1.22335		716.391	122
	-3.64526	-1.2549		716.414	94
	-3.64496	-1.29926		716.437	63
	-3.64465	-1.43161		716.461	36
	-3.64435	-1.753		716.484	17
	-3.64404	-1.87557		716.507	8
	-3.64374	-2.08708		716.531	9
	-3.64343	-2.2679		716.554	15
	-3.64312	-1.67851		716.577	23
	-3.64282	-1.21138		716.6	34
	-3.64251	-1.01374		716.624	44
	-3.64221	-0.737419		716.647	49
	-3.6419	-0.683496		716.67	52
	-3.6416	-0.83166		716.694	51
	-3.64129	-1.53146		716.717	47
	-3.64099	-2.48403		716.74	40
	-3.64068	-2.37728		716.764	29
	-3.64037	-1.96188		716.787	17
	-3.64007	-1.69731		716.81	12
	-3.63976	-1.48308		716.834	17
	-3.63946	-1.76813		716.857	33
	-3.63915	-2.41452		716.88	58
	-3.63885	-2.86372		716.904	87
	-3.63854	-2.39997		716.927	114
	-3.63824	-1.62162		716.95	133
	-3.63793	-1.70939		716.974	141
	-3.63762	-1.67964		716.997	132
	-3.63732	-1.2681		717.02	106
	-3.63701	-1.03163		717.044	70
	-3.63671	-0.984594		717.067	35
	-3.6364	-1.3167		717.09	3
	-3.6361	-1.62521		717.113	-22
	-3.63579	-1.82255		717.137	-37
	-3.63549	-2.09144		717.16	-37
	-3.63518	-2.28174		717.183	-22
	-3.63487	-1.96859		717.207	0
	-3.63457	-1.32036		717.23	22
	-3.63426	-0.901838		717.253	41
	-3.63396	-1.20094		717.277	60
	-3.63365	-1.88336		717.3	79
	-3.63335	-2.20544		717.323	94
	-3.63304	-2.02796		717.347	101
	-3.63274	-2.25233		717.37	103
	-3.63243	-2.06374		717.393	102
	-3.63212	-1.47004		717.417	90
	-3.63182	-1.44803		717.44	68
	-3.63151	-2.33207		717.463	34
	-3.63121	-2.22036		717.487	-5
	-3.6309	-1.85313		717.51	-41
	-3.6306	-2.24921		717.533	-64
	-3.63029	-2.7183		717.557	-73
	-3.62999	-2.46326		717.58	-66
	-3.62968	-1.8828		717.603	-42
	-3.62937	-2.15481		717.627	-8
	-3.62907	-2.71255		717.65	24
	-3.62876	-2.76296		717.673	49
	-3.62846	-2.17847		717.697	58
	-3.62815	-2.09953		717.72	49
	-3.62785	-1.91676		717.743	28
	-3.62754	-1.68183		717.767	1
	-3.62724	-1.31831		717.79	-23
	-3.62693	-1.07882		717.813	-40
	-3.62662	-0.78149		717.837	-45
	-3.62632	-0.546053		717.86	-36
	-3.62601	-0.46413		717.883	-18
	-3.62571	-0.720456		717.907	5
	-3.6254	-0.850556		717.93	26
	-3.6251	-0.794078		717.953	38
	-3.62479	-1.35585		717.977	41
	-3.62449	-1.82611		718	36
	-3.62418	-1.80849		718.023	29
	-3.62387	-1.92601		718.047	23
	-3.62357	-2.14247		718.07	21
	-3.62326	-2.65396		718.093	25
	-3.62296	-2.70785		718.117	37
	-3.62265	-2.877		718.14	52
	-3.62235	-3.3023		718.163	63
	-3.62204	-2.99568		718.187	68
	-3.62173	-2.83903		718.21	62
	-3.62143	-3.10869		718.233	47
	-3.62112	-3.29238		718.257	26
	-3.62082	-2.75263		718.28	3
	-3.62051	-2.65816		718.303	-22
	-3.62021	-2.43106		718.327	-41
	-3.6199	-1.70828		718.35	-48
	-3.6196	-1.45654		718.373	-45
	-3.61929	-1.65615		718.397	-30
	-3.61898	-2.00653		718.42	-4
	-3.61868	-1.54076		718.443	25
	-3.61837	-1.25213		718.467	51
	-3.61807	-1.19856		718.49	68
	-3.61776	-1.29719		718.514	71
	-3.61746	-1.45003		718.537	61
	-3.61715	-1.66945		718.56	45
	-3.61685	-1.98333		718.584	24
	-3.61654	-2.07837		718.607	2
	-3.61623	-1.6002		718.63	-14
	-3.61593	-1.69942		718.654	-23
	-3.61562	-2.42881		718.677	-29
	-3.61532	-2.65001		718.7	-35
	-3.61501	-2.79435		718.724	-41
	-3.61471	-2.89158		718.747	-43
	-3.6144	-2.95173		718.77	-43
	-3.6141	-2.56903		718.794	-40
	-3.61379	-1.65729		718.817	-33
	-3.61348	-1.34259		718.84	-23
	-3.61318	-1.23457		718.864	-9
	-3.61287	-1.82928		718.887	4
	-3.61257	-2.30897		718.91	15
	-3.61226	-1.79478		718.934	28
	-3.61196	-1.16018		718.957	40
	-3.61165	-1.54814		718.98	51
	-3.61135	-1.921		719.004	58
	-3.61104	-2.43321		719.027	64
	-3.61073	-2.85703		719.051	70
	-3.61043	-2.88109		719.074	74
	-3.61012	-3.0653		719.097	76
	-3.60982	-2.89377		719.121	73
	-3.60951	-2.60548		719.144	71
	-3.60921	-2.69073		719.167	70
	-3.6089	-2.80625		719.191	68
	-3.6086	-2.91032		719.214	61
	-3.60829	-2.79503		719.237	52
	-3.60798	-2.4345		719.261	45
	-3.60768	-2.70449		719.284	36
	-3.60737	-3.16421		719.307	21
	-3.60707	-3.23576		719.331	3
	-3.60676	-3.04067		719.354	-16
	-3.60646	-2.96977		719.378	-31
	-3.60615	-2.66204		719.401	-42
	-3.60585	-3.04627		719.424	-50
	-3.60554	-3.24292		719.448	-53
	-3.60523	-3.40498		719.471	-50
	-3.60493	-2.72524		719.494	-41
	-3.60462	-1.84639		719.518	-31
	-3.60432	-1.88834		719.541	-21
	-3.60401	-1.91996		719.564	-12
	-3.60371	-2.11398		719.588	-1
	-3.6034	-2.41063		719.611	13
	-3.6031	-2.4749		719.634	28
	-3.60279	-2.60869		719.658	45
	-3.60248	-2.98608		719.681	63
	-3.60218	-3.30364		719.705	79
	-3.60187	-2.99026		719.728	96
	-3.60157	-2.51931		719.751	111
	-3.60126	-2.16669		719.775	122
	-3.60096	-2.01661		719.798	126
	-3.60065	-2.58144		719.821	124
	-3.60035	-2.79627		719.845	119
	-3.60004	-2.56143		719.868	111
	-3.59973	-2.24483		719.892	100
	-3.59943	-2.75311		719.915	85
	-3.59912	-3.19387		719.938	70
	-3.59882	-2.50316		719.962	57
	-3.59851	-1.72174		719.985	51
	-3.59821	-1.73151		720.008	52
	-3.5979	-2.45731		720.032	58
	-3.59759	-3.10883		720.055	73
	-3.59729	-3.72189		720.078	101
	-3.59698	-4.09049		720.102	144
	-3.59668	-3.58771		720.125	194
	-3.59637	-3.14411		720.149	244
	-3.59607	-2.99289		720.172	288
	-3.59576	-3.10139		720.195	320
	-3.59546	-3.14836		720.219	337
	-3.59515	-2.58665		720.242	334
	-3.59484	-2.46493		720.265	310
	-3.59454	-2.62973		720.289	274
	-3.59423	-2.83514		720.312	237
	-3.59393	-3.21568		720.336	208
	-3.59362	-3.11986		720.359	186
	-3.59332	-2.97351		720.382	169
	-3.59301	-3.32889		720.406	155
	-3.59271	-3.75515		720.429	138
	-3.5924	-3.6442		720.452	118
	-3.59209	-2.40274		720.476	94
	-3.59179	-1.85328		720.499	70
	-3.59148	-2.00783		720.523	51
	-3.59118	-1.80865		720.546	43
	-3.59087	-2.05096		720.569	51
	-3.59057	-2.41583		720.593	67
	-3.59026	-2.09586		720.616	84
	-3.58996	-1.76011		720.639	97
	-3.58965	-2.07505		720.663	100
	-3.58934	-1.93707		720.686	93
	-3.58904	-1.50553		720.71	79
	-3.58873	-1.38195		720.733	62
	-3.58843	-1.61361		720.756	43
	-3.58812	-2.02722		720.78	29
	-3.58782	-2.46163		720.803	24
	-3.58751	-2.463		720.827	25
	-3.58721	-2.33434		720.85	31
	-3.5869	-2.38293		720.873	40
	-3.58659	-2.29437		720.897	48
	-3.58629	-2.4193		720.92	52
	-3.58598	-2.74349		720.943	48
	-3.58568	-2.96522		720.967	36
	-3.58537	-3.24193		720.99	17
	-3.58507	-3.61317		721.014	-4
	-3.58476	-3.07315		721.037	-22
	-3.58446	-2.53865		721.06	-28
	-3.58415	-1.72869		721.084	-16
	-3.58384	-1.57745		721.107	19
	-3.58354	-1.71267		721.131	71
	-3.58323	-1.50521		721.154	130
	-3.58293	-1.25563		721.177	186
	-3.58262	-1.03276		721.201	227
	-3.58232	-1.1873		721.224	251
	-3.58201	-1.78548		721.247	252
	-3.58171	-2.42006		721.271	229
	-3.5814	-2.79456		721.294	195
	-3.58109	-2.42654		721.318	159
	-3.58079	-2.66913		721.341	129
	-3.58048	-3.55286		721.364	104
	-3.58018	-3.67139		721.388	85
	-3.57987	-3.17028		721.411	70
	-3.57957	-2.79873		721.435	58
	-3.57926	-2.79771		721.458	43
	-3.57896	-2.66116		721.481	23
	-3.57865	-2.39665		721.505	4
	-3.57834	-2.11355		721.528	-8
	-3.57804	-2.00888		721.552	-15
	-3.57773	-2.22006		721.575	-19
	-3.57743	-2.21248		721.598	-24
	-3.57712	-2.29905		721.622	-27
	-3.57682	-2.17358		721.645	-32
	-3.57651	-1.56499		721.669	-35
	-3.5762	-1.32055		721.692	-37
	-3.5759	-1.39527		721.715	-35
	-3.57559	-1.10149		721.739	-24
	-3.57529	-1.3293		721.762	-6
	-3.57498	-1.76391		721.786	8
	-3.57468	-1.88942		721.809	16
	-3.57437	-2.07786		721.832	20
	-3.57407	-2.5749		721.856	20
	-3.57376	-2.97477		721.879	19
	-3.57345	-3.65602		721.903	21
	-3.57315	-4.08164		721.926	26
	-3.57284	-3.9912		721.949	36
	-3.57254	-3.15641		721.973	49
	-3.57223	-2.09458		721.996	57
	-3.57193	-1.82874		722.02	55
	-3.57162	-2.38571		722.043	48
	-3.57132	-2.72428		722.066	46
	-3.57101	-2.62832		722.09	47
	-3.5707	-2.72447		722.113	51
	-3.5704	-3.32107		722.137	58
	-3.57009	-4.04452		722.16	64
	-3.56979	-3.57361		722.183	67
	-3.56948	-2.82636		722.207	65
	-3.56918	-3.17732		722.23	63
	-3.56887	-3.8723		722.254	69
	-3.56857	-4.43554		722.277	99
	-3.56826	-4.50365		722.3	165
	-3.56795	-3.71277		722.324	261
	-3.56765	-3.55628		722.347	372
	-3.56734	-3.61362		722.371	480
	-3.56704	-3.06806		722.394	561
	-3.56673	-2.49083		722.417	593
	-3.56643	-2.39262		722.441	570
	-3.56612	-3.15877		722.464	499
	-3.56582	-3.50996		722.488	395
	-3.56551	-3.52822		722.511	283
	-3.5652	-3.7302		722.534	186
	-3.5649	-4.03911		722.558	110
	-3.56459	-4.05521		722.581	58
	-3.56429	-4.07208		722.605	32
	-3.56398	-4.04302		722.628	23
	-3.56368	-3.74557		722.652	24
	-3.56337	-3.56547		722.675	29
	-3.56307	-3.50797		722.698	37
	-3.56276	-3.0996		722.722	50
	-3.56245	-2.82269		722.745	66
	-3.56215	-2.13739		722.769	82
	-3.56184	-1.64708		722.792	88
	-3.56154	-1.72297		722.815	82
	-3.56123	-1.88859		722.839	65
	-3.56093	-2.37908		722.862	42
	-3.56062	-2.70267		722.886	17
	-3.56032	-2.99114		722.909	-6
	-3.56001	-3.53623		722.932	-20
	-3.5597	-3.72094		722.956	-22
	-3.5594	-3.29133		722.979	-15
	-3.55909	-2.86537		723.003	-3
	-3.55879	-2.97925		723.026	6
	-3.55848	-2.68462		723.05	12
	-3.55818	-2.10126		723.073	13
	-3.55787	-2.05879		723.096	14
	-3.55757	-2.09723		723.12	17
	-3.55726	-2.27221		723.143	26
	-3.55695	-2.58144		723.167	37
	-3.55665	-2.29481		723.19	49
	-3.55634	-1.87091		723.214	58
	-3.55604	-2.15332		723.237	71
	-3.55573	-2.44595		723.26	95
	-3.55543	-2.5563		723.284	129
	-3.55512	-2.84644		723.307	174
	-3.55482	-3.13638		723.331	227
	-3.55451	-2.98229		723.354	280
	-3.5542	-3.40368		723.377	327
	-3.5539	-3.71417		723.401	353
	-3.55359	-3.46955		723.424	346
	-3.55329	-3.38115		723.448	307
	-3.55298	-3.62242		723.471	250
	-3.55268	-4.17046		723.495	189
	-3.55237	-4.15492		723.518	130
	-3.55206	-3.53258		723.541	80
	-3.55176	-3.33804		723.565	45
	-3.55145	-3.54558		723.588	26
	-3.55115	-3.69926		723.612	21
	-3.55084	-3.12258		723.635	18
	-3.55054	-2.7809		723.659	7
	-3.55023	-2.60315		723.682	-8
	-3.54993	-2.4143		723.705	-21
	-3.54962	-3.05343		723.729	-29
	-3.54931	-3.89706		723.752	-31
	-3.54901	-4.02519		723.776	-26
	-3.5487	-4.09196		723.799	-14
	-3.5484	-3.97305		723.823	0
	-3.54809	-3.26779		723.846	13
	-3.54779	-3.16818		723.869	13
	-3.54748	-3.7707		723.893	5
	-3.54718	-4.51573		723.916	-3
	-3.54687	-4.56431		723.94	-13
	-3.54656	-4.0592		723.963	-17
	-3.54626	-3.53208		723.987	-10
	-3.54595	-3.17507		724.01	6
	-3.54565	-2.93877		724.033	29
	-3.54534	-3.07469		724.057	55
	-3.54504	-3.41227		724.08	84
	-3.54473	-3.51482		724.104	116
	-3.54443	-3.25822		724.127	152
	-3.54412	-2.92861		724.151	188
	-3.54381	-2.70217		724.174	213
	-3.54351	-2.64478		724.198	229
	-3.5432	-2.54967		724.221	235
	-3.5429	-3.01489		724.244	228
	-3.54259	-3.51401		724.268	213
	-3.54229	-3.29435		724.291	191
	-3.54198	-3.08247		724.315	170
	-3.54168	-3.16185		724.338	153
	-3.54137	-2.80477		724.362	139
	-3.54106	-2.43209		724.385	125
	-3.54076	-2.57143		724.408	105
	-3.54045	-2.90832		724.432	83
	-3.54015	-2.93351		724.455	63
	-3.53984	-2.68888		724.479	48
	-3.53954	-2.54817		724.502	39
	-3.53923	-2.80341		724.526	38
	-3.53893	-2.97918		724.549	46
	-3.53862	-2.99892		724.573	64
	-3.53831	-2.66237		724.596	84
	-3.53801	-2.19863		724.619	100
	-3.5377	-2.39641		724.643	106
	-3.5374	-3.2189		724.666	102
	-3.53709	-3.38662		724.69	91
	-3.53679	-3.92057		724.713	71
	-3.53648	-4.00167		724.737	42
	-3.53618	-3.48236		724.76	10
	-3.53587	-3.02942		724.784	-18
	-3.53556	-2.69748		724.807	-42
	-3.53526	-2.89652		724.83	-61
	-3.53495	-3.15111		724.854	-76
	-3.53465	-3.45891		724.877	-84
	-3.53434	-3.08815		724.901	-83
	-3.53404	-2.4259		724.924	-75
	-3.53373	-2.255		724.948	-63
	-3.53343	-2.9445		724.971	-43
	-3.53312	-3.83538		724.995	-17
	-3.53281	-3.98856		725.018	14
	-3.53251	-3.88171		725.042	49
	-3.5322	-4.29928		725.065	82
	-3.5319	-4.83669		725.088	112
	-3.53159	-5.36565		725.112	135
	-3.53129	-5.18033		725.135	145
	-3.53098	-5.21407		725.159	137
	-3.53068	-5.11254		725.182	120
	-3.53037	-4.65192		725.206	97
	-3.53006	-4.10296		725.229	76
	-3.52976	-3.75486		725.253	64
	-3.52945	-3.07911		725.276	66
	-3.52915	-3.2098		725.3	79
	-3.52884	-3.34421		725.323	101
	-3.52854	-2.97348		725.346	124
	-3.52823	-2.9165		725.37	137
	-3.52792	-3.14402		725.393	140
	-3.52762	-3.31557		725.417	134
	-3.52731	-3.41195		725.44	118
	-3.52701	-3.60286		725.464	100
	-3.5267	-3.90052		725.487	83
	-3.5264	-3.86339		725.511	65
	-3.52609	-3.2931		725.534	52
	-3.52579	-3.25684		725.558	44
	-3.52548	-3.73271		725.581	45
	-3.52517	-4.09478		725.604	49
	-3.52487	-4.25125		725.628	55
	-3.52456	-4.0348		725.651	62
	-3.52426	-3.83104		725.675	67
	-3.52395	-3.6628		725.698	69
	-3.52365	-3.39542		725.722	59
	-3.52334	-3.06057		725.745	42
	-3.52304	-3.31924		725.769	27
	-3.52273	-4.02838		725.792	19
	-3.52242	-4.14752		725.816	18
	-3.52212	-3.9281		725.839	19
	-3.52181	-4.18889		725.863	23
	-3.52151	-4.37213		725.886	29
	-3.5212	-4.3177		725.909	33
	-3.5209	-4.16404		725.933	35
	-3.52059	-3.65656		725.956	36
	-3.52029	-3.01071		725.98	43
	-3.51998	-3.07865		726.003	60
	-3.51967	-3.5867		726.027	84
	-3.51937	-3.56253		726.05	110
	-3.51906	-3.86647		726.074	139
	-3.51876	-4.23459		726.097	174
	-3.51845	-4.49112		726.121	220
	-3.51815	-4.29394		726.144	273
	-3.51784	-4.06451		726.168	334
	-3.51754	-3.4911		726.191	397
	-3.51723	-3.18792		726.215	457
	-3.51692	-3.04856		726.238	507
	-3.51662	-2.93878		726.261	535
	-3.51631	-3.14082		726.285	531
	-3.51601	-3.32342		726.308	502
	-3.5157	-3.65594		726.332	454
	-3.5154	-4.0064		726.355	395
	-3.51509	-4.07225		726.379	332
	-3.51479	-4.28437		726.402	276
	-3.51448	-4.42897		726.426	232
	-3.51417	-4.02122		726.449	203
	-3.51387	-3.94559		726.473	188
	-3.51356	-3.94922		726.496	183
	-3.51326	-3.85693		726.52	187
	-3.51295	-3.7794		726.543	194
	-3.51265	-3.91463		726.567	199
	-3.51234	-3.93993		726.59	202
	-3.51204	-3.29442		726.614	200
	-3.51173	-3.11913		726.637	194
	-3.51142	-3.35742		726.661	186
	-3.51112	-3.63401		726.684	169
	-3.51081	-3.69144		726.707	146
	-3.51051	-3.82732		726.731	124
	-3.5102	-4.23359		726.754	110
	-3.5099	-4.05687		726.778	105
	-3.50959	-4.11045		726.801	106
	-3.50929	-4.12521		726.825	113
	-3.50898	-3.29635		726.848	124
	-3.50867	-2.54019		726.872	137
	-3.50837	-2.05322		726.895	151
	-3.50806	-2.32356		726.919	155
	-3.50776	-2.87324		726.942	149
	-3.50745	-3.46054		726.966	137
	-3.50715	-3.86232		726.989	124
	-3.50684	-3.86515		727.013	110
	-3.50653	-3.62627		727.036	94
	-3.50623	-3.85605		727.06	78
	-3.50592	-4.0154		727.083	67
	-3.50562	-3.5841		727.107	71
	-3.50531	-3.62926		727.13	93
	-3.50501	-3.85899		727.154	126
	-3.5047	-3.99008		727.177	165
	-3.5044	-4.25377		727.201	204
	-3.50409	-3.85796		727.224	239
	-3.50378	-3.82433		727.248	258
	-3.50348	-4.02613		727.271	259
	-3.50317	-3.77624		727.295	239
	-3.50287	-3.28363		727.318	210
	-3.50256	-2.97452		727.342	178
	-3.50226	-3.13164		727.365	145
	-3.50195	-3.19826		727.389	115
	-3.50165	-3.17693		727.412	91
	-3.50134	-3.0905		727.435	73
	-3.50103	-3.05048		727.459	61
	-3.50073	-3.09572		727.482	56
	-3.50042	-2.98859		727.506	55
	-3.50012	-3.0522		727.529	57
	-3.49981	-3.05493		727.553	66
	-3.49951	-3.00339		727.576	75
	-3.4992	-3.21917		727.6	79
	-3.4989	-3.40248		727.623	81
	-3.49859	-4.15355		727.647	84
	-3.49828	-4.18782		727.67	86
	-3.49798	-3.16241		727.694	86
	-3.49767	-2.81359		727.717	89
	-3.49737	-3.13696		727.741	96
	-3.49706	-3.46314		727.764	112
	-3.49676	-3.63552		727.788	134
	-3.49645	-4.02334		727.811	156
	-3.49615	-3.79183		727.835	175
	-3.49584	-3.31461		727.858	187
	-3.49553	-3.4584		727.882	191
	-3.49523	-3.65633		727.905	182
	-3.49492	-3.88007		727.929	162
	-3.49462	-4.02187		727.952	142
	-3.49431	-3.99387		727.976	127
	-3.49401	-3.82888		727.999	120
	-3.4937	-3.54802		728.023	124
	-3.4934	-3.44315		728.046	138
	-3.49309	-3.77393		728.07	161
	-3.49278	-4.03377		728.093	185
	-3.49248	-3.21533		728.117	204
	-3.49217	-2.62589		728.14	215
	-3.49187	-3.07106		728.164	219
	-3.49156	-3.17208		728.187	220
	-3.49126	-2.81561		728.211	212
	-3.49095	-3.08789		728.234	198
	-3.49065	-3.62545		728.258	181
	-3.49034	-3.37522		728.281	164
	-3.49003	-2.86565		728.305	150
	-3.48973	-2.44055		728.328	135
	-3.48942	-2.2661		728.352	119
	-3.48912	-2.78304		728.375	109
	-3.48881	-2.75168		728.399	104
	-3.48851	-2.34164		728.422	103
	-3.4882	-2.35887		728.446	102
	-3.4879	-2.54308		728.469	100
	-3.48759	-2.63208		728.493	95
	-3.48728	-3.41303		728.516	86
	-3.48698	-3.99488		728.54	72
	-3.48667	-3.75673		728.563	53
	-3.48637	-3.77314		728.587	32
	-3.48606	-3.42842		728.61	16
	-3.48576	-3.17437		728.634	1
	-3.48545	-4.06097		728.657	-10
	-3.48515	-4.21161		728.681	-17
	-3.48484	-3.55455		728.704	-19
	-3.48453	-3.19711		728.728	-13
	-3.48423	-3.34693		728.752	-3
	-3.48392	-3.62754		728.775	9
	-3.48362	-3.51127		728.799	19
	-3.48331	-3.28344		728.822	31
	-3.48301	-3.59656		728.846	43
	-3.4827	-3.48897		728.869	47
	-3.48239	-3.1948		728.893	46
	-3.48209	-3.37782		728.916	45
	-3.48178	-4.26593		728.94	45
	-3.48148	-4.92557		728.963	47
	-3.48117	-4.66804		728.987	54
	-3.48087	-4.52868		729.01	64
	-3.48056	-3.83143		729.034	73
	-3.48026	-3.69763		729.057	84
	-3.47995	-3.08328		729.081	96
	-3.47964	-1.98876		729.104	104
	-3.47934	-2.24098		729.128	109
	-3.47903	-2.67539		729.151	112
	-3.47873	-3.18302		729.175	104
	-3.47842	-3.26642		729.198	87
	-3.47812	-2.96758		729.222	69
	-3.47781	-2.35486		729.245	51
	-3.47751	-1.66946		729.269	33
	-3.4772	-1.44771		729.292	20
	-3.47689	-1.39263		729.316	14
	-3.47659	-1.89194		729.339	14
	-3.47628	-2.64944		729.363	16
	-3.47598	-3.15533		729.386	20
	-3.47567	-3.23689		729.41	18
	-3.47537	-3.22965		729.433	12
	-3.47506	-3.38555		729.457	6
	-3.47476	-3.36201		729.481	2
	-3.47445	-3.61794		729.504	-3
	-3.47414	-3.83144		729.528	-4
	-3.47384	-3.78109		729.551	1
	-3.47353	-3.17309		729.575	12
	-3.47323	-2.5738		729.598	26
	-3.47292	-3.07023		729.622	43
	-3.47262	-3.61979		729.645	61
	-3.47231	-4.54807		729.669	77
	-3.47201	-4.87266		729.692	90
	-3.4717	-4.46977		729.716	101
	-3.47139	-4.13367		729.739	108
	-3.47109	-4.14937		729.763	114
	-3.47078	-4.09504		729.786	122
	-3.47048	-4.33971		729.81	126
	-3.47017	-4.02283		729.833	124
	-3.46987	-4.06404		729.857	115
	-3.46956	-4.30426		729.88	104
	-3.46926	-3.98817		729.904	91
	-3.46895	-3.52837		729.928	79
	-3.46864	-3.39043		729.951	69
	-3.46834	-3.60658		729.975	61
	-3.46803	-4.01176		729.998	58
	-3.46773	-3.89495		730.022	62
	-3.46742	-3.56048		730.045	64
	-3.46712	-3.65721		730.069	59
	-3.46681	-3.96806		730.092	55
	-3.46651	-3.94265		730.116	58
	-3.4662	-3.51038		730.139	71
	-3.46589	-3.7835		730.163	87
	-3.46559	-3.79708		730.186	99
	-3.46528	-3.33163		730.21	106
	-3.46498	-3.04134		730.233	107
	-3.46467	-3.10167		730.257	104
	-3.46437	-2.97319		730.281	95
	-3.46406	-3.04971		730.304	87
	-3.46376	-3.55021		730.328	88
	-3.46345	-4.27646		730.351	103
	-3.46314	-4.15447		730.375	130
	-3.46284	-3.86811		730.398	155
	-3.46253	-4.20137		730.422	169
	-3.46223	-4.18009		730.445	167
	-3.46192	-4.27535		730.469	148
	-3.46162	-4.52944		730.492	117
	-3.46131	-4.46861		730.516	84
	-3.46101	-3.8603		730.539	59
	-3.4607	-3.61252		730.563	46
	-3.46039	-3.79742		730.587	48
	-3.46009	-4.11422		730.61	63
	-3.45978	-4.43069		730.634	82
	-3.45948	-4.33514		730.657	97
	-3.45917	-3.54691		730.681	103
	-3.45887	-3.27459		730.704	98
	-3.45856	-3.31759		730.728	86
	-3.45825	-2.86589		730.751	75
	-3.45795	-2.63992		730.775	65
	-3.45764	-2.88212		730.798	60
	-3.45734	-3.05487		730.822	61
	-3.45703	-3.12489		730.845	69
	-3.45673	-3.66874		730.869	77
	-3.45642	-3.79996		730.893	78
	-3.45612	-3.95125		730.916	71
	-3.45581	-4.06263		730.94	58
	-3.4555	-3.96928		730.963	39
	-3.4552	-3.9789		730.987	19
	-3.45489	-3.4625		731.01	2
	-3.45459	-3.00799		731.034	-7
	-3.45428	-2.51323		731.057	-5
	-3.45398	-2.70506		731.081	13
	-3.45367	-2.87337		731.104	40
	-3.45337	-3.19216		731.128	66
	-3.45306	-3.30748		731.152	88
	-3.45275	-3.01162		731.175	103
	-3.45245	-2.99005		731.199	107
	-3.45214	-3.19867		731.222	101
	-3.45184	-3.30111		731.246	89
	-3.45153	-2.88659		731.269	74
	-3.45123	-2.68984		731.293	63
	-3.45092	-3.60578		731.316	65
	-3.45062	-3.92589		731.34	75
	-3.45031	-3.94567		731.364	81
	-3.45	-3.86789		731.387	86
	-3.4497	-3.97702		731.411	84
	-3.44939	-4.44822		731.434	71
	-3.44909	-4.73049		731.458	49
	-3.44878	-4.55121		731.481	25
	-3.44848	-4.46236		731.505	4
	-3.44817	-3.96101		731.528	-8
	-3.44787	-3.23368		731.552	-5
	-3.44756	-3.0439		731.576	10
	-3.44725	-3.28867		731.599	30
	-3.44695	-3.53911		731.623	54
	-3.44664	-3.60922		731.646	77
	-3.44634	-3.54242		731.67	88
	-3.44603	-3.86735		731.693	90
	-3.44573	-3.80895		731.717	86
	-3.44542	-3.20736		731.74	72
	-3.44512	-2.84286		731.764	53
	-3.44481	-2.62963		731.788	33
	-3.4445	-2.57679		731.811	11
	-3.4442	-2.65302		731.835	-8
	-3.44389	-2.63408		731.858	-24
	-3.44359	-2.88883		731.882	-37
	-3.44328	-2.64863		731.905	-46
	-3.44298	-1.97685		731.929	-50
	-3.44267	-1.7682		731.952	-49
	-3.44237	-2.05762		731.976	-48
	-3.44206	-2.93178		732	-47
	-3.44175	-3.33223		732.023	-45
	-3.44145	-3.7148		732.047	-36
	-3.44114	-3.7356		732.07	-17
	-3.44084	-3.30161		732.094	13
	-3.44053	-3.21732		732.117	52
	-3.44023	-3.45413		732.141	95
	-3.43992	-3.12996		732.165	135
	-3.43962	-3.08453		732.188	164
	-3.43931	-3.70559		732.212	172
	-3.439	-3.79493		732.235	163
	-3.4387	-3.82504		732.259	143
	-3.43839	-3.62696		732.282	120
	-3.43809	-3.98828		732.306	100
	-3.43778	-4.17012		732.33	84
	-3.43748	-3.43535		732.353	73
	-3.43717	-2.76889		732.377	65
	-3.43686	-3.40833		732.4	61
	-3.43656	-4.09286		732.424	60
	-3.43625	-4.28466		732.447	62
	-3.43595	-4.08795		732.471	70
	-3.43564	-3.72435		732.495	83
	-3.43534	-3.67176		732.518	96
	-3.43503	-3.62393		732.542	100
	-3.43473	-3.9734		732.565	91
	-3.43442	-4.17261		732.589	71
	-3.43411	-4.08269		732.612	40
	-3.43381	-3.56371		732.636	9
	-3.4335	-3.17646		732.66	-18
	-3.4332	-3.23314		732.683	-32
	-3.43289	-3.06077		732.707	-29
	-3.43259	-3.41076		732.73	-8
	-3.43228	-3.29488		732.754	25
	-3.43198	-3.07726		732.777	59
	-3.43167	-3.4109		732.801	90
	-3.43136	-3.53036		732.825	113
	-3.43106	-3.30316		732.848	122
	-3.43075	-2.99958		732.872	116
	-3.43045	-3.13466		732.895	101
	-3.43014	-3.7377		732.919	84
	-3.42984	-3.81575		732.942	68
	-3.42953	-3.93567		732.966	57
	-3.42923	-4.74037		732.99	47
	-3.42892	-4.68204		733.013	37
	-3.42861	-3.63632		733.037	27
	-3.42831	-3.75824		733.06	13
	-3.428	-3.9887		733.084	0
	-3.4277	-3.58482		733.108	-7
	-3.42739	-3.03776		733.131	-2
	-3.42709	-2.67459		733.155	12
	-3.42678	-2.75694		733.178	34
	-3.42648	-2.45717		733.202	55
	-3.42617	-2.59044		733.225	68
	-3.42586	-3.04986		733.249	76
	-3.42556	-2.89824		733.273	79
	-3.42525	-2.41593		733.296	76
	-3.42495	-2.23444		733.32	78
	-3.42464	-2.58184		733.343	89
	-3.42434	-3.14933		733.367	102
	-3.42403	-3.30661		733.391	114
	-3.42373	-3.25546		733.414	118
	-3.42342	-2.80111		733.438	109
	-3.42311	-2.67843		733.461	88
	-3.42281	-3.38764		733.485	59
	-3.4225	-2.89004		733.508	28
	-3.4222	-2.24205		733.532	-1
	-3.42189	-2.65683		733.556	-17
	-3.42159	-3.73533		733.579	-18
	-3.42128	-4.46099		733.603	-10
	-3.42098	-4.35212		733.626	4
	-3.42067	-3.99979		733.65	19
	-3.42036	-3.61673		733.674	30
	-3.42006	-3.90088		733.697	37
	-3.41975	-3.96092		733.721	37
	-3.41945	-3.52817		733.744	30
	-3.41914	-3.22656		733.768	18
	-3.41884	-3.56359		733.792	8
	-3.41853	-3.77333		733.815	2
	-3.41823	-3.71888		733.839	-2
	-3.41792	-3.91142		733.862	-4
	-3.41761	-4.13037		733.886	-4
	-3.41731	-4.49295		733.91	-4
	-3.417	-4.68194		733.933	-4
	-3.4167	-5.09823		733.957	-9
	-3.41639	-4.83525		733.98	-18
	-3.41609	-3.84859		734.004	-28
	-3.41578	-3.32603		734.027	-35
	-3.41548	-3.30466		734.051	-34
	-3.41517	-3.55311		734.075	-26
	-3.41486	-3.91904		734.098	-9
	-3.41456	-3.81741		734.122	10
	-3.41425	-3.63955		734.145	31
	-3.41395	-3.20603		734.169	48
	-3.41364	-3.34587		734.193	60
	-3.41334	-3.67491		734.216	64
	-3.41303	-3.94258		734.24	64
	-3.41272	-3.77637		734.263	63
	-3.41242	-3.18107		734.287	63
	-3.41211	-3.1717		734.311	65
	-3.41181	-3.23227		734.334	68
	-3.4115	-3.14536		734.358	69
	-3.4112	-3.1841		734.381	71
	-3.41089	-3.41122		734.405	73
	-3.41059	-3.58991		734.429	75
	-3.41028	-3.57657		734.452	74
	-3.40997	-3.27594		734.476	71
	-3.40967	-2.72278		734.499	64
	-3.40936	-2.88826		734.523	50
	-3.40906	-3.14649		734.547	30
	-3.40875	-2.60341		734.57	4
	-3.40845	-2.79747		734.594	-23
	-3.40814	-2.89564		734.617	-42
	-3.40784	-3.33128		734.641	-52
	-3.40753	-4.03467		734.665	-51
	-3.40722	-4.74927		734.688	-43
	-3.40692	-4.57661		734.712	-33
	-3.40661	-4.13533		734.736	-27
	-3.40631	-3.64161		734.759	-27
	-3.406	-3.61214		734.783	-31
	-3.4057	-3.82027		734.806	-38
	-3.40539	-3.51785		734.83	-44
	-3.40509	-3.27682		734.854	-42
	-3.40478	-3.22271		734.877	-30
	-3.40447	-3.46337		734.901	-8
	-3.40417	-3.56622		734.924	17
	-3.40386	-3.23391		734.948	41
	-3.40356	-2.75118		734.972	59
	-3.40325	-3.38319		734.995	66
	-3.40295	-3.63406		735.019	66
	-3.40264	-3.21069		735.042	60
	-3.40234	-2.78528		735.066	49
	-3.40203	-2.78279		735.09	39
	-3.40172	-2.51312		735.113	33
	-3.40142	-2.3802		735.137	32
	-3.40111	-2.68252		735.161	30
	-3.40081	-3.27165		735.184	28
	-3.4005	-3.90165		735.208	28
	-3.4002	-4.37349		735.231	29
	-3.39989	-4.37026		735.255	34
	-3.39959	-4.09406		735.279	40
	-3.39928	-3.72476		735.302	45
	-3.39897	-3.30937		735.326	50
	-3.39867	-3.2677		735.349	55
	-3.39836	-3.02056		735.373	57
	-3.39806	-3.45718		735.397	52
	-3.39775	-3.86211		735.42	43
	-3.39745	-3.813		735.444	38
	-3.39714	-3.72086		735.468	38
	-3.39684	-3.81249		735.491	45
	-3.39653	-4.32796		735.515	55
	-3.39622	-4.58166		735.538	71
	-3.39592	-4.27729		735.562	91
	-3.39561	-4.09334		735.586	112
	-3.39531	-4.099		735.609	127
	-3.395	-4.0801		735.633	133
	-3.3947	-3.27339		735.657	127
	-3.39439	-2.55673		735.68	113
	-3.39409	-2.56465		735.704	95
	-3.39378	-2.6719		735.727	77
	-3.39347	-3.38706		735.751	62
	-3.39317	-4.29035		735.775	53
	-3.39286	-4.21943		735.798	50
	-3.39256	-3.41793		735.822	46
	-3.39225	-2.91891		735.845	41
	-3.39195	-2.67135		735.869	32
	-3.39164	-2.88627		735.893	20
	-3.39134	-3.38232		735.916	9
	-3.39103	-3.72425		735.94	1
	-3.39072	-3.96061		735.964	1
	-3.39042	-4.44374		735.987	11
	-3.39011	-4.82418		736.011	29
	-3.38981	-4.70675		736.035	44
	-3.3895	-4.46646		736.058	51
	-3.3892	-3.81945		736.082	49
	-3.38889	-3.5871		736.105	40
	-3.38858	-3.8856		736.129	26
	-3.38828	-3.84174		736.153	15
	-3.38797	-3.39593		736.176	7
	-3.38767	-3.02896		736.2	9
	-3.38736	-2.73846		736.224	22
	-3.38706	-2.95065		736.247	42
	-3.38675	-3.12632		736.271	58
	-3.38645	-2.50784		736.294	68
	-3.38614	-2.16163		736.318	73
	-3.38583	-2.81087		736.342	77
	-3.38553	-3.75682		736.365	84
	-3.38522	-4.32244		736.389	97
	-3.38492	-4.36417		736.413	109
	-3.38461	-4.59603		736.436	116
	-3.38431	-4.7237		736.46	115
	-3.384	-4.532		736.484	103
	-3.3837	-4.50515		736.507	77
	-3.38339	-4.45126		736.531	42
	-3.38308	-4.24797		736.554	3
	-3.38278	-4.09418		736.578	-30
	-3.38247	-3.61476		736.602	-47
	-3.38217	-2.96042		736.625	-44
	-3.38186	-2.94616		736.649	-28
	-3.38156	-3.15604		736.673	-6
	-3.38125	-3.01057		736.696	15
	-3.38095	-3.04766		736.72	31
	-3.38064	-3.32845		736.744	40
	-3.38033	-3.9123		736.767	37
	-3.38003	-4.26549		736.791	24
	-3.37972	-3.9337		736.814	5
	-3.37942	-3.28244		736.838	-9
	-3.37911	-3.41291		736.862	-11
	-3.37881	-3.83068		736.885	-3
	-3.3785	-4.29455		736.909	17
	-3.3782	-4.80634		736.933	46
	-3.37789	-4.85836		736.956	78
	-3.37758	-4.03114		736.98	110
	-3.37728	-3.50993		737.004	131
	-3.37697	-3.16862		737.027	139
	-3.37667	-3.10105		737.051	136
	-3.37636	-3.43462		737.075	122
	-3.37606	-3.78134		737.098	102
	-3.37575	-3.81919		737.122	79
	-3.37545	-3.80199		737.145	59
	-3.37514	-3.90738		737.169	43
	-3.37483	-3.50492		737.193	30
	-3.37453	-3.50343		737.216	23
	-3.37422	-4.20271		737.24	22
	-3.37392	-4.35386		737.264	26
	-3.37361	-4.11308		737.287	33
	-3.37331	-3.3842		737.311	37
	-3.373	-3.22302		737.335	36
	-3.3727	-3.38195		737.358	31
	-3.37239	-3.15815		737.382	21
	-3.37208	-3.72051		737.406	6
	-3.37178	-4.39939		737.429	-10
	-3.37147	-4.37058		737.453	-19
	-3.37117	-4.28086		737.477	-21
	-3.37086	-3.41226		737.5	-17
	-3.37056	-2.67826		737.524	-10
	-3.37025	-2.57232		737.548	-4
	-3.36995	-2.62471		737.571	-1
	-3.36964	-2.83922		737.595	4
	-3.36933	-3.25217		737.618	10
	-3.36903	-3.84898		737.642	17
	-3.36872	-4.37372		737.666	26
	-3.36842	-4.42698		737.689	41
	-3.36811	-4.32652		737.713	60
	-3.36781	-3.69839		737.737	77
	-3.3675	-3.45069		737.76	85
	-3.36719	-3.84058		737.784	81
	-3.36689	-3.74221		737.808	67
	-3.36658	-3.37663		737.831	46
	-3.36628	-3.35246		737.855	24
	-3.36597	-3.48689		737.879	2
	-3.36567	-3.72172		737.902	-18
	-3.36536	-3.0092		737.926	-32
	-3.36506	-2.69474		737.95	-38
	-3.36475	-2.8393		737.973	-36
	-3.36444	-2.59711		737.997	-30
	-3.36414	-2.63882		738.021	-20
	-3.36383	-2.73797		738.044	-6
	-3.36353	-2.6976		738.068	13
	-3.36322	-2.8078		738.092	36
	-3.36292	-2.90874		738.115	62
	-3.36261	-2.97109		738.139	86
	-3.36231	-3.0656		738.163	104
	-3.362	-3.15537		738.186	112
	-3.36169	-3.00743		738.21	112
	-3.36139	-2.8544		738.234	102
	-3.36108	-2.96226		738.257	83
	-3.36078	-2.49865		738.281	60
	-3.36047	-2.49546		738.305	37
	-3.36017	-2.66901		738.328	22
	-3.35986	-2.42347		738.352	17
	-3.35956	-2.52042		738.376	17
	-3.35925	-3.0388		738.399	23
	-3.35894	-3.40695		738.423	33
	-3.35864	-3.9991		738.447	45
	-3.35833	-4.652		738.47	55
	-3.35803	-4.75586		738.494	57
	-3.35772	-4.74539		738.518	53
	-3.35742	-4.45378		738.541	46
	-3.35711	-3.76265		738.565	35
	-3.35681	-2.98364		738.589	18
	-3.3565	-2.5649		738.612	0
	-3.35619	-2.28535		738.636	-14
	-3.35589	-2.31298		738.66	-24
	-3.35558	-2.35733		738.683	-30
	-3.35528	-2.70061		738.707	-33
	-3.35497	-3.20388		738.731	-31
	-3.35467	-3.31897		738.754	-24
	-3.35436	-3.13993		738.778	-11
	-3.35406	-3.46399		738.802	3
	-3.35375	-3.9642		738.825	11
	-3.35344	-3.6507		738.849	18
	-3.35314	-3.19929		738.873	18
	-3.35283	-3.23192		738.896	13
	-3.35253	-3.18193		738.92	2
	-3.35222	-2.92092		738.944	-9
	-3.35192	-3.07747		738.967	-11
	-3.35161	-3.40671		738.991	-6
	-3.35131	-3.43003		739.015	7
	-3.351	-3.42382		739.038	24
	-3.35069	-3.41689		739.062	37
	-3.35039	-3.57073		739.086	47
	-3.35008	-3.58453		739.109	49
	-3.34978	-3.31389		739.133	41
	-3.34947	-3.23702		739.157	26
	-3.34917	-3.34105		739.18	13
	-3.34886	-3.20208		739.204	12
	-3.34856	-2.93228		739.228	20
	-3.34825	-3.12041		739.251	38
	-3.34794	-3.4964		739.275	62
	-3.34764	-3.32987		739.299	88
	-3.34733	-3.3035		739.323	115
	-3.34703	-3.67651		739.346	134
	-3.34672	-3.48046		739.37	140
	-3.34642	-2.71769		739.394	129
	-3.34611	-2.26078		739.417	110
	-3.34581	-2.64877		739.441	89
	-3.3455	-3.29734		739.465	64
	-3.34519	-3.22347		739.488	38
	-3.34489	-3.53354		739.512	13
	-3.34458	-3.61447		739.536	-3
	-3.34428	-3.52739		739.559	-4
	-3.34397	-3.8633		739.583	4
	-3.34367	-3.94208		739.607	23
	-3.34336	-3.16812		739.63	47
	-3.34305	-2.53295		739.654	74
	-3.34275	-2.65277		739.678	99
	-3.34244	-2.29152		739.701	112
	-3.34214	-1.95921		739.725	109
	-3.34183	-2.21215		739.749	87
	-3.34153	-2.16808		739.773	55
	-3.34122	-2.01511		739.796	25
	-3.34092	-2.38494		739.82	-1
	-3.34061	-2.59423		739.844	-16
	-3.3403	-3.10437		739.867	-21
	-3.34	-3.54165		739.891	-17
	-3.33969	-3.74617		739.915	-4
	-3.33939	-3.82566		739.938	13
	-3.33908	-3.25576		739.962	33
	-3.33878	-2.65398		739.986	51
	-3.33847	-2.41857		740.009	78
	-3.33817	-2.18773		740.033	118
	-3.33786	-2.37301		740.057	161
	-3.33755	-2.83305		740.081	204
	-3.33725	-3.46405		740.104	239
	-3.33694	-3.56269		740.128	260
	-3.33664	-3.05152		740.152	268
	-3.33633	-3.10436		740.175	266
	-3.33603	-3.63202		740.199	256
	-3.33572	-3.76485		740.223	241
	-3.33542	-3.50791		740.246	232
	-3.33511	-3.4485		740.27	230
	-3.3348	-3.24125		740.294	224
	-3.3345	-2.71198		740.317	209
	-3.33419	-2.77724		740.341	184
	-3.33389	-3.26109		740.365	149
	-3.33358	-3.34125		740.389	114
	-3.33328	-2.39878		740.412	83
	-3.33297	-1.94816		740.436	62
	-3.33267	-1.96094		740.46	53
	-3.33236	-2.04456		740.483	53
	-3.33205	-2.56335		740.507	61
	-3.33175	-3.17338		740.531	68
	-3.33144	-3.09233		740.554	71
	-3.33114	-3.62096		740.578	72
	-3.33083	-4.88427		740.602	70
	-3.33053	-4.82538		740.626	71
	-3.33022	-4.00601		740.649	76
	-3.32992	-3.5691		740.673	84
	-3.32961	-3.72768		740.697	90
	-3.3293	-3.70364		740.72	88
	-3.329	-3.35987		740.744	77
	-3.32869	-3.1749		740.768	59
	-3.32839	-2.87821		740.791	35
	-3.32808	-2.46032		740.815	11
	-3.32778	-1.88002		740.839	-11
	-3.32747	-2.24741		740.863	-25
	-3.32717	-3.10363		740.886	-32
	-3.32686	-3.47131		740.91	-28
	-3.32655	-3.45883		740.934	-13
	-3.32625	-3.60118		740.957	10
	-3.32594	-3.78146		740.981	36
	-3.32564	-3.66914		741.005	60
	-3.32533	-3.30592		741.029	78
	-3.32503	-3.42587		741.052	94
	-3.32472	-3.6428		741.076	103
	-3.32442	-3.04794		741.1	102
	-3.32411	-2.5111		741.123	93
	-3.3238	-2.34763		741.147	82
	-3.3235	-2.45844		741.171	75
	-3.32319	-2.87923		741.195	73
	-3.32289	-3.14991		741.218	72
	-3.32258	-3.96322		741.242	69
	-3.32228	-4.88144		741.266	64
	-3.32197	-4.9569		741.289	64
	-3.32167	-4.33233		741.313	60
	-3.32136	-3.76593		741.337	51
	-3.32105	-3.66193		741.36	37
	-3.32075	-3.47837		741.384	23
	-3.32044	-2.78518		741.408	16
	-3.32014	-2.65404		741.432	16
	-3.31983	-2.80158		741.455	21
	-3.31953	-3.52815		741.479	26
	-3.31922	-3.97327		741.503	33
	-3.31891	-3.35607		741.527	40
	-3.31861	-2.95065		741.55	35
	-3.3183	-3.11356		741.574	19
	-3.318	-3.20776		741.598	-6
	-3.31769	-3.21409		741.621	-30
	-3.31739	-2.91128		741.645	-45
	-3.31708	-2.7104		741.669	-51
	-3.31678	-2.8375		741.693	-45
	-3.31647	-2.96994		741.716	-28
	-3.31616	-3.3871		741.74	-3
	-3.31586	-3.99958		741.764	23
	-3.31555	-4.25871		741.787	41
	-3.31525	-4.56837		741.811	49
	-3.31494	-4.69294		741.835	43
	-3.31464	-3.78523		741.859	28
	-3.31433	-3.52708		741.882	4
	-3.31403	-3.51258		741.906	-25
	-3.31372	-3.41538		741.93	-51
	-3.31341	-3.40687		741.953	-69
	-3.31311	-3.75468		741.977	-72
	-3.3128	-4.20377		742.001	-57
	-3.3125	-4.15975		742.025	-20
	-3.31219	-4.31008		742.048	33
	-3.31189	-4.33524		742.072	93
	-3.31158	-4.04642		742.096	158
	-3.31128	-3.68519		742.12	218
	-3.31097	-3.5346		742.143	264
	-3.31066	-4.28454		742.167	293
	-3.31036	-5.28458		742.191	301
	-3.31005	-5.07232		742.214	289
	-3.30975	-4.10352		742.238	266
	-3.30944	-3.42175		742.262	235
	-3.30914	-3.61328		742.286	202
	-3.30883	-3.80047		742.309	169
	-3.30853	-3.77016		742.333	144
	-3.30822	-4.24999		742.357	126
	-3.30791	-4.82378		742.381	111
	-3.30761	-4.2579		742.404	100
	-3.3073	-3.29048		742.428	89
	-3.307	-2.78958		742.452	79
	-3.30669	-2.25557		742.475	70
	-3.30639	-2.47381		742.499	61
	-3.30608	-2.90908		742.523	54
	-3.30578	-2.55345		742.547	47
	-3.30547	-2.1031		742.57	47
	-3.30516	-2.00995		742.594	51
	-3.30486	-2.29098		742.618	57
	-3.30455	-3.00079		742.642	66
	-3.30425	-3.46612		742.665	75
	-3.30394	-3.50284		742.689	81
	-3.30364	-2.96217		742.713	78
	-3.30333	-2.20136		742.737	62
	-3.30303	-1.91549		742.76	39
	-3.30272	-2.22585		742.784	16
	-3.30241	-2.73302		742.808	0
	-3.30211	-3.48923		742.831	-2
	-3.3018	-3.98026		742.855	8
	-3.3015	-3.93895		742.879	31
	-3.30119	-3.30098		742.903	64
	-3.30089	-3.10653		742.926	99
	-3.30058	-3.47785		742.95	120
	-3.30028	-3.7215		742.974	123
	-3.29997	-3.02312		742.998	116
	-3.29966	-2.67822		743.021	107
	-3.29936	-3.1079		743.045	104
	-3.29905	-3.12723		743.069	108
	-3.29875	-2.48392		743.093	121
	-3.29844	-2.35311		743.116	140
	-3.29814	-2.71695		743.14	163
	-3.29783	-3.19227		743.164	179
	-3.29752	-3.81555		743.188	175
	-3.29722	-4.4639		743.211	157
	-3.29691	-4.71808		743.235	132
	-3.29661	-4.44562		743.259	108
	-3.2963	-3.45911		743.283	92
	-3.296	-2.54742		743.306	87
	-3.29569	-2.68153		743.33	93
	-3.29539	-2.96351		743.354	103
	-3.29508	-2.90384		743.378	112
	-3.29477	-3.03776		743.401	113
	-3.29447	-3.42344		743.425	105
	-3.29416	-3.58554		743.449	88
	-3.29386	-3.76335		743.473	65
	-3.29355	-3.79754		743.496	40
	-3.29325	-3.61895		743.52	18
	-3.29294	-3.14295		743.544	-2
	-3.29264	-3.38622		743.568	-21
	-3.29233	-3.47936		743.591	-38
	-3.29202	-3.30321		743.615	-51
	-3.29172	-3.68055		743.639	-56
	-3.29141	-3.90704		743.663	-48
	-3.29111	-3.83767		743.686	-30
	-3.2908	-4.09093		743.71	-5
	-3.2905	-4.21871		743.734	22
	-3.29019	-4.1096		743.758	45
	-3.28989	-3.83224		743.781	61
	-3.28958	-3.34288		743.805	70
	-3.28927	-3.30922		743.829	80
	-3.28897	-3.68259		743.853	86
	-3.28866	-3.86513		743.876	94
	-3.28836	-3.44224		743.9	105
	-3.28805	-2.96341		743.924	116
	-3.28775	-3.04943		743.948	121
	-3.28744	-3.29622		743.971	119
	-3.28714	-3.69722		743.995	111
	-3.28683	-3.62675		744.019	105
	-3.28652	-3.58469		744.043	107
	-3.28622	-3.62245		744.066	117
	-3.28591	-3.55907		744.09	129
	-3.28561	-2.86676		744.114	144
	-3.2853	-2.65895		744.138	158
	-3.285	-2.74345		744.161	169
	-3.28469	-2.79406		744.185	170
	-3.28439	-2.62245		744.209	164
	-3.28408	-2.56435		744.233	154
	-3.28377	-2.82171		744.256	147
	-3.28347	-2.69439		744.28	146
	-3.28316	-2.41132		744.304	141
	-3.28286	-1.98145		744.328	131
	-3.28255	-2.24927		744.351	120
	-3.28225	-2.33082		744.375	106
	-3.28194	-2.67455		744.399	90
	-3.28164	-3.15792		744.423	71
	-3.28133	-2.96272		744.446	52
	-3.28102	-2.13788		744.47	36
	-3.28072	-1.81677		744.494	31
	-3.28041	-2.54899		744.518	33
	-3.28011	-3.34442		744.542	36
	-3.2798	-3.6285		744.565	43
	-3.2795	-3.02981		744.589	52
	-3.27919	-2.92606		744.613	57
	-3.27889	-3.2168		744.637	58
	-3.27858	-3.47001		744.66	55
	-3.27827	-4.13518		744.684	49
	-3.27797	-3.84151		744.708	48
	-3.27766	-3.57256		744.732	56
	-3.27736	-3.73081		744.755	69
	-3.27705	-3.67635		744.779	83
	-3.27675	-3.44666		744.803	92
	-3.27644	-3.04616		744.827	91
	-3.27614	-2.31033		744.851	77
	-3.27583	-2.07956		744.874	52
	-3.27552	-2.69473		744.898	21
	-3.27522	-2.69911		744.922	-4
	-3.27491	-2.45787		744.946	-12
	-3.27461	-2.62865		744.969	-3
	-3.2743	-2.15724		744.993	16
	-3.274	-1.79583		745.017	43
	-3.27369	-2.10057		745.041	75
	-3.27338	-2.71461		745.064	110
	-3.27308	-2.88384		745.088	140
	-3.27277	-2.73883		745.112	160
	-3.27247	-2.78882		745.136	172
	-3.27216	-3.15131		745.16	180
	-3.27186	-3.64994		745.183	181
	-3.27155	-3.04331		745.207	168
	-3.27125	-2.04305		745.231	142
	-3.27094	-1.42439		745.255	113
	-3.27063	-1.83873		745.278	85
	-3.27033	-2.51207		745.302	63
	-3.27002	-2.65624		745.326	42
	-3.26972	-3.4409		745.35	27
	-3.26941	-4.25358		745.374	22
	-3.26911	-3.87148		745.397	25
	-3.2688	-3.63424		745.421	30
	-3.2685	-3.5224		745.445	33
	-3.26819	-2.63073		745.469	35
	-3.26788	-2.35608		745.492	39
	-3.26758	-2.04844		745.516	41
	-3.26727	-1.95864		745.54	43
	-3.26697	-2.40065		745.564	48
	-3.26666	-2.40398		745.588	60
	-3.26636	-2.33949		745.611	79
	-3.26605	-2.30102		745.635	100
	-3.26575	-2.17512		745.659	117
	-3.26544	-2.3783		745.683	124
	-3.26513	-3.09245		745.706	120
	-3.26483	-3.70442		745.73	108
	-3.26452	-3.95477		745.754	89
	-3.26422	-4.07872		745.778	69
	-3.26391	-3.77438		745.802	57
	-3.26361	-3.33684		745.825	57
	-3.2633	-3.13382		745.849	66
	-3.263	-2.82941		745.873	82
	-3.26269	-2.66452		745.897	95
	-3.26238	-2.51747		745.921	97
	-3.26208	-2.65944		745.944	89
	-3.26177	-3.29343		745.968	70
	-3.26147	-3.13995		745.992	45
	-3.26116	-2.88926		746.016	20
	-3.26086	-3.54287		746.039	4
	-3.26055	-3.7475		746.063	5
	-3.26025	-3.21884		746.087	22
	-3.25994	-2.93		746.111	51
	-3.25963	-3.10627		746.135	82
	-3.25933	-3.66386		746.158	109
	-3.25902	-4.18485		746.182	126
	-3.25872	-4.04116		746.206	128
	-3.25841	-3.42772		746.23	115
	-3.25811	-3.32456		746.254	95
	-3.2578	-3.84728		746.277	75
	-3.2575	-4.23718		746.301	60
	-3.25719	-4.59273		746.325	50
	-3.25688	-5.18382		746.349	44
	-3.25658	-5.30328		746.373	39
	-3.25627	-4.72381		746.396	36
	-3.25597	-4.72196		746.42	32
	-3.25566	-4.73742		746.444	25
	-3.25536	-4.39055		746.468	18
	-3.25505	-3.93638		746.492	17
	-3.25475	-3.12634		746.515	26
	-3.25444	-2.25575		746.539	40
	-3.25413	-2.1426		746.563	61
	-3.25383	-2.97043		746.587	84
	-3.25352	-3.43735		746.611	104
	-3.25322	-3.21536		746.634	120
	-3.25291	-2.7828		746.658	129
	-3.25261	-2.61712		746.682	130
	-3.2523	-3.07639		746.706	122
	-3.252	-3.65013		746.73	110
	-3.25169	-3.88641		746.753	96
	-3.25138	-4.60161		746.777	78
	-3.25108	-5.00588		746.801	63
	-3.25077	-4.4958		746.825	50
	-3.25047	-4.18549		746.849	44
	-3.25016	-4.15055		746.872	45
	-3.24986	-3.86926		746.896	54
	-3.24955	-3.44056		746.92	72
	-3.24924	-3.54024		746.944	89
	-3.24894	-3.81459		746.968	104
	-3.24863	-3.89986		746.991	111
	-3.24833	-3.80861		747.015	108
	-3.24802	-3.17021		747.039	99
	-3.24772	-3.0702		747.063	86
	-3.24741	-3.05732		747.087	79
	-3.24711	-2.99482		747.11	79
	-3.2468	-2.69731		747.134	91
	-3.24649	-2.50774		747.158	116
	-3.24619	-2.59806		747.182	143
	-3.24588	-2.68347		747.206	167
	-3.24558	-2.65702		747.229	184
	-3.24527	-2.85797		747.253	191
	-3.24497	-3.72221		747.277	187
	-3.24466	-4.01988		747.301	175
	-3.24436	-3.80149		747.325	161
	-3.24405	-3.25586		747.348	146
	-3.24374	-3.48293		747.372	135
	-3.24344	-3.41395		747.396	129
	-3.24313	-2.97626		747.42	124
	-3.24283	-3.11412		747.444	116
	-3.24252	-3.06001		747.467	111
	-3.24222	-3.19778		747.491	109
	-3.24191	-3.52885		747.515	113
	-3.24161	-2.97845		747.539	123
	-3.2413	-2.76528		747.563	138
	-3.24099	-2.6475		747.587	152
	-3.24069	-2.46808		747.61	165
	-3.24038	-2.6849		747.634	171
	-3.24008	-3.15804		747.658	164
	-3.23977	-3.38013		747.682	146
	-3.23947	-3.07479		747.706	125
	-3.23916	-2.88165		747.729	108
	-3.23886	-3.00288		747.753	96
	-3.23855	-3.43612		747.777	92
	-3.23824	-4.06881		747.801	97
	-3.23794	-4.39917		747.825	106
	-3.23763	-4.10031		747.849	116
	-3.23733	-3.94271		747.872	122
	-3.23702	-4.09678		747.896	122
	-3.23672	-4.02792		747.92	119
	-3.23641	-3.26161		747.944	113
	-3.23611	-2.97869		747.968	108
	-3.2358	-3.56044		747.991	105
	-3.23549	-3.288		748.015	107
	-3.23519	-2.97348		748.039	110
	-3.23488	-3.13847		748.063	116
	-3.23458	-3.73435		748.087	122
	-3.23427	-3.7791		748.111	127
	-3.23397	-3.55678		748.134	133
	-3.23366	-3.53357		748.158	135
	-3.23336	-3.74912		748.182	129
	-3.23305	-3.65826		748.206	118
	-3.23274	-3.62521		748.23	106
	-3.23244	-3.90902		748.253	92
	-3.23213	-3.83705		748.277	77
	-3.23183	-3.8534		748.301	70
	-3.23152	-3.98208		748.325	74
	-3.23122	-3.96852		748.349	88
	-3.23091	-4.30867		748.373	113
	-3.23061	-4.15852		748.396	142
	-3.2303	-4.04363		748.42	169
	-3.22999	-3.61386		748.444	197
	-3.22969	-3.37347		748.468	222
	-3.22938	-3.89819		748.492	238
	-3.22908	-3.96805		748.516	246
	-3.22877	-4.23721		748.539	251
	-3.22847	-4.48913		748.563	245
	-3.22816	-3.91785		748.587	231
	-3.22785	-3.64133		748.611	211
	-3.22755	-3.32227		748.635	185
	-3.22724	-2.58327		748.659	157
[truncated: 73,074 more rows]

## Sheet: Supplementary Figure 2
Supplementary Figure 2a	The 1H-NMR raw data of the HA		The 1H-NMR raw data of the HA-SH		Supplementary Figure 2b		HA-SH	HA
	-3.83777	13.6088	-3.85391	0.026537		Time (min)	Signal (mV)	Signal (mV）
	-3.83747	13.5916	-3.85376	0.0289276		0	0.055	0.141
	-3.83716	13.8219	-3.8536	0.0235486		0.000833	0.055	0.142
	-3.83686	14.2521	-3.85345	0.0181696		0.001667	0.055	0.142
	-3.83655	14.7524	-3.8533	0.011396		0.0025	0.055	0.142
	-3.83625	14.7244	-3.85314	0.00462234		0.003333	0.055	0.142
	-3.83594	14.8176	-3.85299	0.00143476		0.004167	0.055	0.142
	-3.83563	14.7364	-3.85284	0.00780992		0.005	0.054	0.142
	-3.83533	14.8195	-3.85269	0.0175221		0.005833	0.054	0.142
	-3.83502	14.9651	-3.85253	0.0176715		0.006667	0.054	0.142
	-3.83472	14.9634	-3.85238	0.00566827		0.0075	0.054	0.142
	-3.83441	15.0626	-3.85223	-0.00633497		0.008333	0.054	0.142
	-3.83411	16.0718	-3.85207	-0.00877546		0.009167	0.054	0.142
	-3.8338	16.6405	-3.85192	0.00472195		0.01	0.054	0.142
	-3.8335	16.238	-3.85177	0.0146333		0.010833	0.054	0.143
	-3.83319	15.6757	-3.85162	0.014982		0.011667	0.055	0.143
	-3.83288	15.3717	-3.85146	-0.00179951		0.0125	0.055	0.143
	-3.83258	15.3433	-3.85131	-0.0185779		0.013333	0.055	0.143
	-3.83227	15.3942	-3.85116	-0.0257966		0.014167	0.055	0.143
	-3.83197	15.5972	-3.85101	-0.0170744		0.015	0.055	0.143
	-3.83166	15.5953	-3.85085	-0.00377307		0.015833	0.055	0.144
	-3.83136	15.1556	-3.8507	0.00953134		0.016667	0.055	0.144
	-3.83105	15.0649	-3.85055	0.00470328		0.0175	0.055	0.144
	-3.83074	15.0827	-3.85039	-0.000121676		0.018333	0.055	0.144
	-3.83044	14.8417	-3.85024	-0.00385401		0.019167	0.054	0.144
	-3.83013	14.7121	-3.85009	-0.00758323		0.02	0.054	0.144
	-3.82983	14.7536	-3.84994	-0.00533885		0.020833	0.054	0.144
	-3.82952	14.9421	-3.84978	-0.0126541		0.021667	0.054	0.144
	-3.82922	15.5193	-3.84963	-0.0263476		0.0225	0.054	0.145
	-3.82891	16.1705	-3.84948	-0.0304753		0.023333	0.054	0.145
	-3.82861	15.9867	-3.84932	-0.0214573		0.024167	0.054	0.145
	-3.8283	15.2447	-3.84917	-0.0124362		0.025	0.054	0.145
	-3.82799	14.6158	-3.84902	-0.00946963		0.025833	0.054	0.146
	-3.82769	14.5137	-3.84887	-0.00650306		0.026667	0.054	0.147
	-3.82738	14.8938	-3.84871	-0.0035365		0.0275	0.054	0.147
	-3.82708	15.5695	-3.84856	-0.000566817		0.028333	0.054	0.147
	-3.82677	15.5849	-3.84841	-0.000389383		0.029167	0.054	0.147
	-3.82647	15.1643	-3.84825	-0.000211949		0.03	0.054	0.146
	-3.82616	14.7334	-3.8481	-3.45155e-05		0.030833	0.054	0.147
	-3.82586	14.1463	-3.84795	0.000146031		0.031667	0.054	0.148
	-3.82555	13.8254	-3.8478	0.0031126		0.0325	0.054	0.147
	-3.82524	14.1012	-3.84764	0.00607917		0.033333	0.053	0.148
	-3.82494	13.9354	-3.84749	0.00904573		0.034167	0.053	0.148
	-3.82463	14.0594	-3.84734	0.0120154		0.035	0.053	0.148
	-3.82433	14.4147	-3.84718	0.016775		0.035833	0.053	0.149
	-3.82402	14.2493	-3.84703	0.0215346		0.036667	0.053	0.149
	-3.82372	14.4407	-3.84688	0.0316732		0.0375	0.053	0.149
	-3.82341	14.6226	-3.84673	0.0322522		0.038333	0.053	0.149
	-3.82311	14.7534	-3.84657	0.0290646		0.039167	0.053	0.149
	-3.8228	14.8224	-3.84642	0.025877		0.04	0.053	0.148
	-3.82249	14.7206	-3.84627	0.0220918		0.040833	0.052	0.149
	-3.82219	14.6588	-3.84612	0.0183096		0.041667	0.052	0.149
	-3.82188	15.0875	-3.84596	0.0216964		0.0425	0.052	0.15
	-3.82158	15.3367	-3.84581	0.0250832		0.043333	0.052	0.15
	-3.82127	15.1996	-3.84566	0.0284701		0.044167	0.052	0.15
	-3.82097	15.1584	-3.8455	0.03186		0.045	0.052	0.15
	-3.82066	14.8473	-3.84535	0.032358		0.045833	0.051	0.15
	-3.82036	14.9233	-3.8452	0.0328561		0.046667	0.051	0.15
	-3.82005	15.3871	-3.84505	0.0333541		0.0475	0.051	0.15
	-3.81974	15.3084	-3.84489	0.0338553		0.048333	0.051	0.15
	-3.81944	15.1698	-3.84474	0.0297712		0.049167	0.051	0.15
	-3.81913	15.7404	-3.84459	0.0256871		0.05	0.051	0.15
	-3.81883	16.1253	-3.84443	0.0275798		0.050833	0.051	0.15
	-3.81852	16.0336	-3.84428	0.0199128		0.051667	0.051	0.15
	-3.81822	15.9922	-3.84413	0.0179454		0.0525	0.051	0.15
	-3.81791	16.1	-3.84398	0.025544		0.053333	0.051	0.15
	-3.81761	15.9549	-3.84382	0.0271658		0.054167	0.051	0.15
	-3.8173	15.4645	-3.84367	0.0287876		0.055	0.051	0.15
	-3.81699	15.4456	-3.84352	0.0254288		0.055833	0.051	0.15
	-3.81669	15.5057	-3.84336	0.02207		0.056667	0.051	0.15
	-3.81638	15.479	-3.84321	0.0187112		0.0575	0.051	0.15
	-3.81608	15.3614	-3.84306	0.0153524		0.058333	0.05	0.15
	-3.81577	15.0255	-3.84291	0.0138333		0.059167	0.05	0.15
	-3.81547	15.0179	-3.84275	0.0123174		0.06	0.05	0.15
	-3.81516	15.3219	-3.8426	0.0108014		0.060833	0.05	0.15
	-3.81486	15.7017	-3.84245	0.00928542		0.061667	0.05	0.15
	-3.81455	15.858	-3.8423	0.00776945		0.0625	0.05	0.151
	-3.81424	15.9563	-3.84214	0.00625349		0.063333	0.05	0.151
	-3.81394	15.7654	-3.84199	0.00473752		0.064167	0.05	0.151
	-3.81363	15.8701	-3.84184	0.00322155		0.065	0.05	0.151
	-3.81333	16.5023	-3.84168	-0.00488748		0.065833	0.05	0.151
	-3.81302	16.6015	-3.84153	-0.0129934		0.066667	0.05	0.151
	-3.81272	16.446	-3.84138	-0.0205016		0.0675	0.05	0.151
	-3.81241	16.5975	-3.84123	-0.0280099		0.068333	0.05	0.151
	-3.81211	16.3586	-3.84107	-0.0279476		0.069167	0.05	0.151
	-3.8118	15.9021	-3.84092	-0.0183226		0.07	0.049	0.151
	-3.81149	15.6458	-3.84077	-0.00869764		0.070833	0.05	0.151
	-3.81119	15.7322	-3.84061	-0.00863538		0.071667	0.05	0.151
	-3.81088	15.9877	-3.84046	-0.00982139		0.0725	0.05	0.152
	-3.81058	15.9031	-3.84031	-0.0110043		0.073333	0.05	0.152
	-3.81027	15.6259	-3.84016	-0.0127848		0.074167	0.05	0.152
	-3.80997	15.6548	-3.84	-0.0145654		0.075	0.05	0.152
	-3.80966	15.7118	-3.83985	-0.00917391		0.075833	0.05	0.153
	-3.80936	15.2605	-3.8397	-0.00378241		0.076667	0.049	0.153
	-3.80905	14.8732	-3.83954	0.00160908		0.0775	0.049	0.153
	-3.80874	14.5765	-3.83939	0.00700058		0.078333	0.049	0.153
	-3.80844	14.759	-3.83924	0.0134567		0.079167	0.049	0.153
	-3.80813	15.2144	-3.83909	0.0199159		0.08	0.049	0.153
	-3.80783	15.6254	-3.83893	0.0263751		0.080833	0.049	0.153
	-3.80752	15.5091	-3.83878	0.0328343		0.081667	0.049	0.153
	-3.80722	14.903	-3.83863	0.0257432		0.0825	0.049	0.154
	-3.80691	14.9797	-3.83848	0.0186552		0.083333	0.048	0.154
	-3.8066	15.947	-3.83832	0.0115672		0.084167	0.048	0.154
	-3.8063	16.7436	-3.83817	0.00447915		0.085	0.048	0.154
	-3.80599	16.6695	-3.83802	0.0030161		0.085833	0.048	0.155
	-3.80569	16.3946	-3.83786	0.00155616		0.086667	0.048	0.155
	-3.80538	16.442	-3.83771	9.62251e-05		0.0875	0.048	0.155
	-3.80508	16.5356	-3.83756	-0.00136371		0.088333	0.047	0.155
	-3.80477	16.5901	-3.83741	0.000161595		0.089167	0.047	0.156
	-3.80447	16.7316	-3.83725	0.00169002		0.09	0.047	0.156
	-3.80416	16.4923	-3.8371	-0.00275828		0.090833	0.047	0.156
	-3.80385	16.5079	-3.83695	0.00235617		0.091667	0.047	0.156
	-3.80355	16.804	-3.83679	0.00702237		0.0925	0.046	0.156
	-3.80324	16.6633	-3.83664	0.00212893		0.093333	0.046	0.156
	-3.80294	17.0924	-3.83649	0.00321221		0.094167	0.046	0.156
	-3.80263	17.3411	-3.83634	0.00429549		0.095	0.046	0.156
	-3.80233	16.7969	-3.83618	0.00477798		0.095833	0.046	0.156
	-3.80202	16.782	-3.83603	0.00526359		0.096667	0.045	0.157
	-3.80172	16.7525	-3.83588	0.0057492		0.0975	0.045	0.157
	-3.80141	16.8372	-3.83572	0.00623481		0.098333	0.045	0.157
	-3.8011	16.7466	-3.83557	0.000989619		0.099167	0.045	0.157
	-3.8008	16.4886	-3.83542	-0.00425246		0.1	0.045	0.157
	-3.80049	16.3006	-3.83527	-0.00949453		0.100833	0.045	0.157
	-3.80019	16.2994	-3.83511	-0.0147366		0.101667	0.044	0.157
	-3.79988	16.6491	-3.83496	-0.00962216		0.1025	0.044	0.157
	-3.79958	17.0933	-3.83481	-0.0045046		0.103333	0.044	0.158
	-3.79927	17.1585	-3.83465	0.000612962		0.104167	0.044	0.158
	-3.79897	17.088	-3.8345	0.00573052		0.105	0.044	0.158
	-3.79866	17.174	-3.83435	-0.000470318		0.105833	0.044	0.158
	-3.79835	16.9803	-3.8342	-0.00667116		0.106667	0.044	0.158
	-3.79805	16.4205	-3.83404	-0.0122743		0.1075	0.044	0.158
	-3.79774	15.9853	-3.83389	-0.0178744		0.108333	0.044	0.158
	-3.79744	15.9013	-3.83374	-0.018497		0.109167	0.044	0.158
	-3.79713	16.4844	-3.83359	-0.00955679		0.11	0.045	0.159
	-3.79683	17.1819	-3.83343	-0.00599567		0.110833	0.045	0.159
	-3.79652	17.0301	-3.83328	-0.00243143		0.111667	0.045	0.159
	-3.79622	16.5317	-3.83313	-0.0039007		0.1125	0.045	0.159
	-3.79591	15.9108	-3.83297	-0.00536998		0.113333	0.045	0.159
	-3.7956	15.7092	-3.83282	-0.00683925		0.114167	0.045	0.159
	-3.7953	16.4714	-3.83267	-0.00830542		0.115	0.045	0.159
	-3.79499	16.6584	-3.83252	-0.00977469		0.115833	0.045	0.159
	-3.79469	16.7507	-3.83236	-0.011244		0.116667	0.045	0.159
	-3.79438	17.2593	-3.83221	-0.0127132		0.1175	0.045	0.159
	-3.79408	17.5802	-3.83206	-0.0141794		0.118333	0.045	0.159
	-3.79377	17.8424	-3.8319	-0.0117296		0.119167	0.045	0.159
	-3.79347	17.968	-3.83175	-0.00927975		0.12	0.044	0.159
	-3.79316	17.8793	-3.8316	-0.00682992		0.120833	0.044	0.159
	-3.79285	17.9546	-3.83145	-0.00437697		0.121667	0.044	0.159
	-3.79255	18.5851	-3.83129	0.0128154		0.1225	0.044	0.159
	-3.79224	19.2355	-3.83114	0.0300078		0.123333	0.044	0.16
	-3.79194	18.922	-3.83099	0.0334538		0.124167	0.044	0.16
	-3.79163	18.1404	-3.83083	0.0273401		0.125	0.044	0.16
	-3.79133	17.78	-3.83068	0.0151968		0.125833	0.045	0.16
	-3.79102	18.1271	-3.83053	0.00305345		0.126667	0.045	0.16
	-3.79072	18.6592	-3.83038	-0.000124789		0.1275	0.045	0.16
	-3.79041	18.8995	-3.83022	-0.00329992		0.128333	0.045	0.16
	-3.7901	18.9093	-3.83007	0.00109234		0.129167	0.045	0.16
	-3.7898	18.9044	-3.82992	0.00548461		0.13	0.045	0.16
	-3.78949	18.5978	-3.82977	0.00569317		0.130833	0.045	0.16
	-3.78919	18.0692	-3.82961	-0.0036579		0.131667	0.045	0.16
	-3.78888	17.8479	-3.82946	-0.0116144		0.1325	0.045	0.16
	-3.78858	17.637	-3.82931	-0.0195678		0.133333	0.045	0.16
	-3.78827	17.7107	-3.82915	-0.0185592		0.134167	0.045	0.161
	-3.78797	18.3228	-3.829	-0.0175475		0.135	0.045	0.161
	-3.78766	18.6928	-3.82885	-0.0261017		0.135833	0.045	0.161
	-3.78735	18.1805	-3.8287	-0.0346528		0.136667	0.045	0.161
	-3.78705	17.8516	-3.82854	-0.0240783		0.1375	0.045	0.161
	-3.78674	18.1159	-3.82839	-0.0135039		0.138333	0.045	0.161
	-3.78644	18.4449	-3.82824	-0.00736533		0.139167	0.045	0.161
	-3.78613	18.7918	-3.82808	-0.00122363		0.14	0.045	0.161
	-3.78583	18.8288	-3.82793	-0.000464092		0.140833	0.045	0.161
	-3.78552	18.9228	-3.82778	0.0098613		0.141667	0.045	0.161
	-3.78521	19.4458	-3.82763	0.0201836		0.1425	0.045	0.161
	-3.78491	18.9989	-3.82747	0.030509		0.143333	0.046	0.161
	-3.7846	18.503	-3.82732	0.0318693		0.144167	0.046	0.161
	-3.7843	18.1978	-3.82717	0.0332296		0.145	0.046	0.161
	-3.78399	17.5959	-3.82701	0.0318382		0.145833	0.046	0.161
	-3.78369	17.7295	-3.82686	0.0304498		0.146667	0.046	0.161
	-3.78338	18.4302	-3.82671	0.0163081		0.1475	0.046	0.161
	-3.78308	18.7787	-3.82656	-0.00739335		0.148333	0.046	0.161
	-3.78277	18.4163	-3.8264	-0.0305002		0.149167	0.046	0.161
	-3.78246	18.4204	-3.82625	-0.037666		0.15	0.046	0.161
	-3.78216	18.1992	-3.8261	-0.0231165		0.150833	0.046	0.161
	-3.78185	18.0919	-3.82595	-0.0085669		0.151667	0.047	0.161
	-3.78155	18.6626	-3.82579	-0.00472873		0.1525	0.047	0.161
	-3.78124	19.1272	-3.82564	-0.0104502		0.153333	0.047	0.161
	-3.78094	19.0015	-3.82549	-0.0107957		0.154167	0.048	0.161
	-3.78063	19.3262	-3.82533	-0.0111381		0.155	0.048	0.161
	-3.78033	19.4228	-3.82518	-0.00451083		0.155833	0.048	0.161
	-3.78002	18.4189	-3.82503	0.00211959		0.156667	0.048	0.161
	-3.77971	17.8285	-3.82488	0.00815234		0.1575	0.048	0.161
	-3.77941	17.9569	-3.82472	0.0141851		0.158333	0.048	0.161
	-3.7791	17.9945	-3.82457	0.015673		0.159167	0.048	0.161
	-3.7788	18.0393	-3.82442	0.00760136		0.16	0.048	0.161
	-3.77849	18.4965	-3.82426	-0.00047343		0.160833	0.048	0.161
	-3.77819	19.019	-3.82411	0.00101764		0.161667	0.048	0.162
	-3.77788	19.3143	-3.82396	0.00947842		0.1625	0.048	0.162
	-3.77758	19.5123	-3.82381	0.0179423		0.163333	0.048	0.162
	-3.77727	19.5195	-3.82365	0.0323829		0.164167	0.048	0.162
	-3.77696	19.2763	-3.8235	0.0372608		0.165	0.049	0.162
	-3.77666	19.3352	-3.82335	0.0262973		0.165833	0.049	0.162
	-3.77635	20.0319	-3.82319	0.0153368		0.166667	0.049	0.163
	-3.77605	19.7079	-3.82304	0.00437331		0.1675	0.049	0.163
	-3.77574	18.3495	-3.82289	-0.00658711		0.168333	0.049	0.163
	-3.77544	17.4801	-3.82274	-0.00938247		0.169167	0.049	0.163
	-3.77513	17.5906	-3.82258	-0.00261197		0.17	0.049	0.163
	-3.77483	18.1496	-3.82243	-0.00122052		0.170833	0.049	0.163
	-3.77452	18.5289	-3.82228	0.000170934		0.171667	0.049	0.163
	-3.77421	18.8078	-3.82212	-0.00496842		0.1725	0.05	0.163
	-3.77391	19.3656	-3.82197	-0.0101047		0.173333	0.05	0.163
	-3.7736	19.3997	-3.82182	-0.0206231		0.174167	0.05	0.163
	-3.7733	19.4375	-3.82167	-0.0215756		0.175	0.05	0.164
	-3.77299	19.2939	-3.82151	-0.0185468		0.175833	0.05	0.164
	-3.77269	18.8916	-3.82136	-0.0155148		0.176667	0.05	0.164
	-3.77238	18.8853	-3.82121	-0.0118852		0.1775	0.05	0.164
	-3.77208	19.1979	-3.82106	-0.00825561		0.178333	0.05	0.164
	-3.77177	19.3291	-3.8209	-0.0160347		0.179167	0.05	0.164
	-3.77146	19.1409	-3.82075	-0.0238106		0.18	0.05	0.165
	-3.77116	18.8285	-3.8206	-0.027406		0.180833	0.05	0.165
	-3.77085	18.745	-3.82044	-0.0214355		0.181667	0.051	0.165
	-3.77055	19.2181	-3.82029	-0.00769841		0.1825	0.051	0.165
	-3.77024	19.5999	-3.82014	0.00604181		0.183333	0.051	0.165
	-3.76994	20.0684	-3.81999	0.00125421		0.184167	0.051	0.165
	-3.76963	19.941	-3.81983	-0.00353338		0.185	0.051	0.165
	-3.76933	19.8427	-3.81968	-0.0101513		0.185833	0.051	0.166
	-3.76902	19.5744	-3.81953	-0.0167662		0.186667	0.051	0.166
	-3.76871	19.4907	-3.81937	-0.0138183		0.1875	0.051	0.166
	-3.76841	19.4844	-3.81922	-0.0108704		0.188333	0.051	0.166
	-3.7681	19.3979	-3.81907	-0.0144969		0.189167	0.052	0.166
	-3.7678	19.3405	-3.81892	-0.0181234		0.19	0.052	0.166
	-3.76749	19.3093	-3.81876	-0.0217499		0.190833	0.052	0.166
	-3.76719	19.278	-3.81861	-0.0253764		0.191667	0.052	0.166
	-3.76688	18.9784	-3.81846	-0.0226807		0.1925	0.052	0.166
	-3.76658	18.7531	-3.8183	-0.0199818		0.193333	0.052	0.165
	-3.76627	18.5224	-3.81815	-0.0172829		0.194167	0.052	0.165
	-3.76596	18.4392	-3.818	-0.0145841		0.195	0.052	0.165
	-3.76566	18.8084	-3.81785	-0.0216472		0.195833	0.053	0.165
	-3.76535	18.9009	-3.81769	-0.0287103		0.196667	0.053	0.164
	-3.76505	18.5204	-3.81754	-0.0411524		0.1975	0.053	0.164
	-3.76474	18.4856	-3.81739	-0.0440318		0.198333	0.053	0.164
	-3.76444	18.5471	-3.81724	-0.0334512		0.199167	0.053	0.164
	-3.76413	18.629	-3.81708	-0.0228674		0.2	0.053	0.164
	-3.76383	19.2818	-3.81693	-0.011686		0.200833	0.053	0.164
	-3.76352	19.5214	-3.81678	-0.000504559		0.201667	0.053	0.164
	-3.76321	19.3415	-3.81662	0.0198412		0.2025	0.053	0.164
	-3.76291	18.9143	-3.81647	0.0401869		0.203333	0.053	0.164
	-3.7626	18.9288	-3.81632	0.035032		0.204167	0.053	0.164
	-3.7623	19.5041	-3.81617	0.0203143		0.205	0.054	0.164
	-3.76199	19.5184	-3.81601	0.0100263		0.205833	0.054	0.164
	-3.76169	19.645	-3.81586	0.0156793		0.206667	0.054	0.164
	-3.76138	19.7914	-3.81571	0.0267113		0.2075	0.054	0.164
	-3.76107	19.7518	-3.81555	0.0281806		0.208333	0.054	0.164
	-3.76077	19.5889	-3.8154	0.0214817		0.209167	0.054	0.164
	-3.76046	19.3597	-3.81525	0.0147828		0.21	0.054	0.164
	-3.76016	19.7562	-3.8151	0.00748618		0.210833	0.055	0.164
	-3.75985	19.9903	-3.81494	0.000189611		0.211667	0.055	0.164
	-3.75955	20.1499	-3.81479	0.00122931		0.2125	0.055	0.163
	-3.75924	20.1249	-3.81464	0.00226901		0.213333	0.055	0.163
	-3.75894	20.4923	-3.81448	0.00330871		0.214167	0.055	0.163
	-3.75863	20.7005	-3.81433	0.00434841		0.215	0.055	0.163
	-3.75832	20.3093	-3.81418	0.00538811		0.215833	0.056	0.163
	-3.75802	20.2226	-3.81403	0.00642781		0.216667	0.056	0.163
	-3.75771	20.0695	-3.81387	0.00746751		0.2175	0.056	0.163
	-3.75741	20.1343	-3.81372	0.00851032		0.218333	0.056	0.162
	-3.7571	20.1387	-3.81357	0.0158754		0.219167	0.056	0.162
	-3.7568	20.004	-3.81342	0.0232404		0.22	0.057	0.162
	-3.75649	19.9967	-3.81326	0.0306055		0.220833	0.057	0.162
	-3.75619	19.9825	-3.81311	0.0379705		0.221667	0.057	0.162
	-3.75588	19.8852	-3.81296	0.0365697		0.2225	0.057	0.162
	-3.75557	20.1646	-3.8128	0.035169		0.223333	0.057	0.162
	-3.75527	21.0602	-3.81265	0.0337682		0.224167	0.057	0.162
	-3.75496	21.4105	-3.8125	0.0323705		0.225	0.057	0.162
	-3.75466	20.9811	-3.81235	0.028028		0.225833	0.057	0.162
	-3.75435	20.5957	-3.81219	0.0236856		0.226667	0.057	0.162
	-3.75405	20.7163	-3.81204	0.0193431		0.2275	0.057	0.162
	-3.75374	20.7126	-3.81189	0.0150007		0.228333	0.057	0.162
	-3.75344	20.6159	-3.81173	0.00278886		0.229167	0.057	0.162
	-3.75313	20.3118	-3.81158	-0.00942294		0.23	0.057	0.163
	-3.75282	19.979	-3.81143	-0.00768907		0.230833	0.056	0.163
	-3.75252	19.8181	-3.81128	0.00201687		0.231667	0.056	0.163
	-3.75221	19.7758	-3.81112	0.00698812		0.2325	0.056	0.163
	-3.75191	19.8883	-3.81097	0.000802847		0.233333	0.056	0.163
	-3.7516	20.1923	-3.81082	-0.00339019		0.234167	0.056	0.163
	-3.7513	20.1416	-3.81066	0.000385722		0.235	0.056	0.163
	-3.75099	20.0574	-3.81051	0.00286668		0.235833	0.056	0.164
	-3.75069	20.1491	-3.81036	0.000566269		0.236667	0.056	0.164
	-3.75038	20.0717	-3.81021	0.00145344		0.2375	0.056	0.164
	-3.75007	19.9153	-3.81005	0.00234372		0.238333	0.056	0.164
	-3.74977	19.6136	-3.8099	-0.00376996		0.239167	0.056	0.164
	-3.74946	19.9296	-3.80975	-0.00988364		0.24	0.056	0.164
	-3.74916	20.2634	-3.80959	-0.0154993		0.240833	0.056	0.164
	-3.74885	20.4107	-3.80944	-0.0211149		0.241667	0.056	0.164
	-3.74855	20.5893	-3.80929	-0.016072		0.2425	0.056	0.164
	-3.74824	20.6651	-3.80914	-0.00306023		0.243333	0.056	0.164
	-3.74794	21.0004	-3.80898	0.00546904		0.244167	0.056	0.164
	-3.74763	21.3642	-3.80883	0.0140014		0.245	0.056	0.164
	-3.74732	21.386	-3.80868	0.0201898		0.245833	0.056	0.164
	-3.74702	21.1821	-3.80853	0.0263782		0.246667	0.056	0.164
	-3.74671	20.6237	-3.80837	0.0388421		0.2475	0.056	0.164
	-3.74641	20.3544	-3.80822	0.0401496		0.248333	0.056	0.164
	-3.7461	20.0153	-3.80807	0.0278101		0.249167	0.056	0.164
	-3.7458	19.7451	-3.80791	0.0154707		0.25	0.056	0.164
	-3.74549	20.2289	-3.80776	0.00243399		0.250833	0.056	0.164
	-3.74519	20.6129	-3.80761	-0.0105996		0.251667	0.056	0.164
	-3.74488	20.5173	-3.80746	-0.0064626		0.2525	0.055	0.164
	-3.74457	20.6808	-3.8073	-0.00232559		0.253333	0.055	0.164
	-3.74427	20.784	-3.80715	0.00181142		0.254167	0.055	0.164
	-3.74396	21.0071	-3.807	0.00594842		0.255	0.055	0.165
	-3.74366	21.0998	-3.80684	0.00769475		0.255833	0.055	0.165
	-3.74335	21.2525	-3.80669	0.00944107		0.256667	0.055	0.165
	-3.74305	21.7401	-3.80654	0.0111874		0.2575	0.055	0.165
	-3.74274	22.1572	-3.80639	0.0129368		0.258333	0.055	0.165
	-3.74244	21.7029	-3.80623	0.00541924		0.259167	0.055	0.165
	-3.74213	20.7472	-3.80608	-0.00209835		0.26	0.055	0.165
	-3.74182	20.0337	-3.80593	-0.0140985		0.260833	0.055	0.166
	-3.74152	20.0035	-3.80577	-0.0181296		0.261667	0.055	0.167
	-3.74121	20.7613	-3.80562	-0.0130961		0.2625	0.054	0.167
	-3.74091	20.9624	-3.80547	-0.00806261		0.263333	0.055	0.167
	-3.7406	20.9383	-3.80532	-0.00253104		0.264167	0.055	0.166
	-3.7403	21.2525	-3.80516	0.00300365		0.265	0.055	0.167
	-3.73999	21.4666	-3.80501	0.0106987		0.265833	0.054	0.167
	-3.73969	21.4611	-3.80486	0.0183968		0.266667	0.054	0.167
	-3.73938	21.1672	-3.80471	0.0260949		0.2675	0.054	0.167
	-3.73907	21.0136	-3.80455	0.0337931		0.268333	0.054	0.167
	-3.73877	21.1666	-3.8044	0.0263471		0.269167	0.055	0.167
	-3.73846	21.4799	-3.80425	0.0189042		0.27	0.055	0.167
	-3.73816	21.7738	-3.80409	0.0114613		0.270833	0.055	0.167
	-3.73785	21.319	-3.80394	0.00401844		0.271667	0.055	0.168
	-3.73755	21.178	-3.80379	0.00484024		0.2725	0.055	0.167
	-3.73724	21.011	-3.80364	0.00566515		0.273333	0.056	0.167
	-3.73693	21.165	-3.80348	0.00649006		0.274167	0.056	0.167
	-3.73663	21.5296	-3.80333	0.00731498		0.275	0.056	0.167
	-3.73632	21.859	-3.80318	0.000964716		0.275833	0.056	0.168
	-3.73602	21.5697	-3.80302	-0.00538243		0.276667	0.056	0.167
	-3.73571	21.245	-3.80287	-0.0117296		0.2775	0.056	0.168
	-3.73541	20.6417	-3.80272	-0.0180767		0.278333	0.056	0.168
	-3.7351	20.0762	-3.80257	-0.0194682		0.279167	0.056	0.168
	-3.7348	20.0779	-3.80241	-0.0208565		0.28	0.056	0.168
	-3.73449	20.1384	-3.80226	-0.0222449		0.280833	0.056	0.167
	-3.73418	20.1032	-3.80211	-0.0236332		0.281667	0.056	0.167
	-3.73388	20.2008	-3.80195	-0.01596		0.2825	0.056	0.169
	-3.73357	20.0209	-3.8018	-0.00828363		0.283333	0.056	0.169
	-3.73327	19.7384	-3.80165	-0.00399409		0.284167	0.056	0.169
	-3.73296	20.3291	-3.8015	0.00507682		0.285	0.057	0.169
	-3.73266	21.0437	-3.80134	0.0134473		0.285833	0.057	0.168
	-3.73235	21.4057	-3.80119	0.0106644		0.286667	0.057	0.169
	-3.73205	21.8945	-3.80104	0.00818035		0.2875	0.057	0.169
	-3.73174	22.2853	-3.80089	0.0168528		0.288333	0.057	0.169
	-3.73143	21.9206	-3.80073	0.0343876		0.289167	0.057	0.168
	-3.73113	21.1807	-3.80058	0.0519255		0.29	0.057	0.168
	-3.73082	21.1685	-3.80043	0.0555178		0.290833	0.057	0.168
	-3.73052	21.5817	-3.80027	0.0511411		0.291667	0.056	0.168
	-3.73021	21.5456	-3.80012	0.0485263		0.2925	0.056	0.168
	-3.72991	21.5627	-3.79997	0.0459146		0.293333	0.056	0.168
	-3.7296	21.9809	-3.79982	0.0423037		0.294167	0.056	0.168
	-3.7293	21.7334	-3.79966	0.0386958		0.295	0.056	0.168
	-3.72899	21.1007	-3.79951	0.0299051		0.295833	0.056	0.168
	-3.72868	20.9778	-3.79936	0.0131485		0.296667	0.055	0.168
	-3.72838	21.3545	-3.7992	-0.00181508		0.2975	0.055	0.168
	-3.72807	21.404	-3.79905	-0.0119973		0.298333	0.055	0.168
	-3.72777	20.8555	-3.7989	-0.0157078		0.299167	0.055	0.168
	-3.72746	20.5885	-3.79875	-0.0194153		0.3	0.055	0.168
	-3.72716	20.8763	-3.79859	-0.022827		0.300833	0.055	0.168
	-3.72685	21.3857	-3.79844	-0.0262356		0.301667	0.055	0.168
	-3.72655	21.9109	-3.79829	-0.0224752		0.3025	0.055	0.168
	-3.72624	22.2898	-3.79813	-0.0187117		0.303333	0.055	0.168
	-3.72593	22.739	-3.79798	-0.0149483		0.304167	0.055	0.168
	-3.72563	23.0216	-3.79783	-0.0111848		0.305	0.055	0.168
	-3.72532	22.8231	-3.79768	-0.0114681		0.305833	0.055	0.168
	-3.72502	22.6258	-3.79752	-0.0117483		0.306667	0.055	0.168
	-3.72471	23.0744	-3.79737	-0.0120315		0.3075	0.054	0.168
	-3.72441	23.4384	-3.79722	-0.0123117		0.308333	0.054	0.168
	-3.7241	23.5557	-3.79706	-0.0102043		0.309167	0.054	0.168
	-3.7238	23.0236	-3.79691	-0.00809374		0.31	0.054	0.168
	-3.72349	22.0741	-3.79676	-0.00598321		0.310833	0.054	0.168
	-3.72318	21.4695	-3.79661	-0.00387269		0.311667	0.054	0.168
	-3.72288	21.2397	-3.79645	-0.00445479		0.3125	0.054	0.168
	-3.72257	21.3757	-3.7963	-0.00503379		0.313333	0.054	0.168
	-3.72227	21.3359	-3.79615	-0.0056159		0.314167	0.054	0.168
	-3.72196	20.8387	-3.796	-0.00619489		0.315	0.054	0.168
	-3.72166	20.7545	-3.79584	-0.0117576		0.315833	0.054	0.169
	-3.72135	20.8663	-3.79569	-0.0173172		0.316667	0.054	0.169
	-3.72105	21.1661	-3.79554	-0.0228768		0.3175	0.054	0.169
	-3.72074	21.6499	-3.79538	-0.0284364		0.318333	0.054	0.169
	-3.72043	22.0648	-3.79523	-0.0317578		0.319167	0.053	0.169
	-3.72013	22.1801	-3.79508	-0.0350761		0.32	0.053	0.169
	-3.71982	22.4032	-3.79493	-0.0288348		0.320833	0.053	0.169
	-3.71952	22.8717	-3.79477	-0.0225904		0.321667	0.053	0.169
	-3.71921	23.0676	-3.79462	-0.0133607		0.3225	0.052	0.169
	-3.71891	22.5298	-3.79447	-0.00412794		0.323333	0.052	0.169
	-3.7186	21.8407	-3.79431	-0.00446102		0.324167	0.052	0.169
	-3.7183	21.9137	-3.79416	-0.00479098		0.325	0.052	0.169
	-3.71799	22.1377	-3.79401	-0.013093		0.325833	0.052	0.17
	-3.71768	22.0561	-3.79386	-0.0213919		0.326667	0.052	0.17
	-3.71738	21.4486	-3.7937	-0.0249126		0.3275	0.051	0.17
	-3.71707	21.3143	-3.79355	-0.0204612		0.328333	0.051	0.17
	-3.71677	21.5075	-3.7934	-0.00744626		0.329167	0.051	0.17
	-3.71646	21.6965	-3.79324	0.000790396		0.33	0.051	0.17
	-3.71616	22.0534	-3.79309	-0.00691396		0.330833	0.052	0.171
	-3.71585	22.4625	-3.79294	-0.0146152		0.331667	0.052	0.171
	-3.71554	22.9223	-3.79279	-0.0104066		0.3325	0.052	0.171
	-3.71524	22.8054	-3.79263	-0.00619489		0.333333	0.052	0.171
	-3.71493	22.7265	-3.79248	-0.00198629		0.334167	0.052	0.171
	-3.71463	23.1523	-3.79233	0.00222543		0.335	0.053	0.172
	-3.71432	23.2098	-3.79218	-0.00352716		0.335833	0.053	0.172
	-3.71402	23.0112	-3.79202	-0.00927663		0.336667	0.053	0.172
	-3.71371	22.9232	-3.79187	-0.0145312		0.3375	0.053	0.173
	-3.71341	22.9756	-3.79172	-0.0197826		0.338333	0.053	0.172
	-3.7131	22.8291	-3.79156	-0.0220487		0.339167	0.054	0.173
	-3.71279	22.7544	-3.79141	-0.0163429		0.34	0.054	0.173
	-3.71249	22.5333	-3.79126	-0.011935		0.340833	0.054	0.173
	-3.71218	22.8594	-3.79111	-0.0123055		0.341667	0.054	0.173
	-3.71188	23.4013	-3.79095	-0.0068019		0.3425	0.054	0.173
	-3.71157	23.6374	-3.7908	0.00667372		0.343333	0.055	0.173
	-3.71127	23.5556	-3.79065	0.0148668		0.344167	0.055	0.173
	-3.71096	23.6643	-3.79049	0.023063		0.345	0.055	0.173
	-3.71066	23.9542	-3.79034	0.0281868		0.345833	0.056	0.174
	-3.71035	23.7709	-3.79019	0.0253447		0.346667	0.057	0.173
	-3.71004	23.8291	-3.79004	0.0242957		0.3475	0.057	0.174
	-3.70974	23.7123	-3.78988	0.028028		0.348333	0.057	0.174
	-3.70943	23.0865	-3.78973	0.0261821		0.349167	0.058	0.174
	-3.70913	22.6719	-3.78958	0.0243362		0.35	0.058	0.174
	-3.70882	22.7869	-3.78942	0.0227891		0.350833	0.058	0.174
	-3.70852	23.1188	-3.78927	0.021242		0.351667	0.057	0.174
	-3.70821	23.1133	-3.78912	0.0211361		0.3525	0.058	0.174
	-3.70791	22.851	-3.78897	0.0210334		0.353333	0.058	0.174
	-3.7076	22.5893	-3.78881	0.0212295		0.354167	0.058	0.175
	-3.70729	22.7589	-3.78866	0.0214256		0.355	0.058	0.174
	-3.70699	22.6504	-3.78851	0.0184342		0.355833	0.058	0.175
	-3.70668	21.9564	-3.78836	0.0202241		0.356667	0.058	0.175
	-3.70638	21.878	-3.7882	0.023807		0.3575	0.058	0.175
	-3.70607	22.3425	-3.78805	0.0194209		0.358333	0.058	0.175
	-3.70577	22.9037	-3.7879	0.00884651		0.359167	0.059	0.174
	-3.70546	23.7448	-3.78774	-0.00172481		0.36	0.059	0.174
	-3.70516	23.8914	-3.78759	-0.0172767		0.360833	0.059	0.174
	-3.70485	23.6481	-3.78744	-0.0248597		0.361667	0.059	0.174
	-3.70454	23.4536	-3.78729	-0.0217842		0.3625	0.059	0.174
	-3.70424	22.6168	-3.78713	-0.0187086		0.363333	0.059	0.174
	-3.70393	21.8736	-3.78698	-0.0151351		0.364167	0.059	0.174
	-3.70363	22.0287	-3.78683	-0.0115615		0.365	0.059	0.174
	-3.70332	22.2031	-3.78667	-0.00609839		0.365833	0.06	0.174
	-3.70302	22.6075	-3.78652	-0.000632187		0.366667	0.06	0.174
	-3.70271	23.3838	-3.78637	0.00483402		0.3675	0.06	0.174
	-3.70241	23.1397	-3.78622	0.0103002		0.368333	0.061	0.174
	-3.7021	22.5665	-3.78606	0.0157664		0.369167	0.061	0.174
	-3.70179	22.1967	-3.78591	0.0212326		0.37	0.061	0.174
	-3.70149	21.5593	-3.78576	0.0266988		0.370833	0.062	0.174
	-3.70118	21.5726	-3.7856	0.032165		0.371667	0.062	0.174
	-3.70088	21.9875	-3.78545	0.0384344		0.3725	0.062	0.174
	-3.70057	22.0698	-3.7853	0.0447068		0.373333	0.062	0.173
	-3.70027	21.9026	-3.78515	0.0504781		0.374167	0.063	0.173
	-3.69996	22.1899	-3.78499	0.0562524		0.375	0.063	0.173
	-3.69966	22.845	-3.78484	0.0563458		0.375833	0.063	0.173
	-3.69935	23.2572	-3.78469	0.0484734		0.376667	0.063	0.173
	-3.69904	23.696	-3.78454	0.0358164		0.3775	0.063	0.173
	-3.69874	24.1227	-3.78438	0.0231626		0.378333	0.063	0.173
	-3.69843	23.6053	-3.78423	0.0128465		0.379167	0.063	0.173
	-3.69813	23.0437	-3.78408	0.00731498		0.38	0.064	0.172
	-3.69782	22.456	-3.78392	0.0132357		0.380833	0.064	0.172
	-3.69752	22.0655	-3.78377	0.0271284		0.381667	0.064	0.172
	-3.69721	21.774	-3.78362	0.0444048		0.3825	0.064	0.172
	-3.69691	21.465	-3.78347	0.0537154		0.383333	0.064	0.172
	-3.6966	21.3596	-3.78331	0.0431006		0.384167	0.064	0.172
	-3.69629	21.9448	-3.78316	0.0213322		0.385	0.064	0.172
	-3.69599	23.054	-3.78301	0.0035733		0.385833	0.064	0.172
	-3.69568	23.6233	-3.78285	-0.00302599		0.386667	0.064	0.172
	-3.69538	23.4774	-3.7827	-0.000165256		0.3875	0.064	0.172
	-3.69507	23.4881	-3.78255	0.00747996		0.388333	0.064	0.172
	-3.69477	24.0086	-3.7824	0.0129306		0.389167	0.064	0.172
	-3.69446	24.5343	-3.78224	0.0183843		0.39	0.064	0.172
	-3.69416	24.9108	-3.78209	0.0145711		0.390833	0.064	0.172
	-3.69385	25.3658	-3.78194	0.0107609		0.391667	0.064	0.172
	-3.69354	24.9759	-3.78178	0.0112808		0.3925	0.064	0.171
	-3.69324	23.9992	-3.78163	0.0118037		0.393333	0.064	0.171
	-3.69293	23.1525	-3.78148	0.0123236		0.394167	0.064	0.171
	-3.69263	23.1931	-3.78133	0.0128465		0.395	0.064	0.171
	-3.69232	23.6095	-3.78117	0.010378		0.395833	0.063	0.171
	-3.69202	23.9722	-3.78102	0.00791265		0.396667	0.063	0.171
	-3.69171	23.9933	-3.78087	0.00544414		0.3975	0.064	0.171
	-3.6914	23.5661	-3.78071	0.00297874		0.398333	0.064	0.171
	-3.6911	23.58	-3.78056	0.00526048		0.399167	0.064	0.171
	-3.69079	23.6981	-3.78041	0.00754533		0.4	0.064	0.171
	-3.69049	23.8791	-3.78026	0.00683871		0.400833	0.064	0.171
	-3.69018	23.9418	-3.7801	0.0109166		0.401667	0.064	0.171
	-3.68988	24.1133	-3.77995	0.0152902		0.4025	0.064	0.171
	-3.68957	24.145	-3.7798	0.0148855		0.403333	0.064	0.172
	-3.68927	23.6517	-3.77965	0.0142785		0.404167	0.064	0.172
	-3.68896	23.7542	-3.77949	0.0184559		0.405	0.064	0.172
	-3.68865	24.0399	-3.77934	0.0211361		0.405833	0.064	0.172
	-3.68835	24.0524	-3.77919	0.0158505		0.406667	0.064	0.172
	-3.68804	24.4701	-3.77903	0.0105617		0.4075	0.064	0.172
	-3.68774	24.5413	-3.77888	0.013245		0.408333	0.064	0.172
	-3.68743	23.7572	-3.77873	0.0136341		0.409167	0.064	0.173
	-3.68713	23.3109	-3.77858	0.00924496		0.41	0.064	0.173
	-3.68682	23.2424	-3.77842	0.00804027		0.410833	0.063	0.173
	-3.68652	23.2933	-3.77827	0.00683871		0.411667	0.063	0.173
	-3.68621	23.3047	-3.77812	0.00887452		0.4125	0.063	0.173
	-3.6859	23.0921	-3.77796	0.0109135		0.413333	0.063	0.173
	-3.6856	22.7793	-3.77781	0.0129493		0.414167	0.063	0.173
	-3.68529	23.2502	-3.77766	0.0149882		0.415	0.063	0.173
	-3.68499	23.51	-3.77751	0.0142349		0.415833	0.063	0.173
	-3.68468	23.6548	-3.77735	0.0134847		0.416667	0.063	0.173
	-3.68438	23.9003	-3.7772	0.0127314		0.4175	0.063	0.173
	-3.68407	24.2974	-3.77705	0.0119812		0.418333	0.063	0.173
	-3.68377	24.9354	-3.77689	0.00420522		0.419167	0.063	0.173
	-3.68346	25.2353	-3.77674	-0.00356763		0.42	0.063	0.173
	-3.68315	24.6742	-3.77659	0.00300053		0.420833	0.062	0.173
	-3.68285	24.3626	-3.77644	0.0175408		0.421667	0.062	0.173
	-3.68254	24.2292	-3.77628	0.0282926		0.4225	0.062	0.173
	-3.68224	23.79	-3.77613	0.0342662		0.423333	0.062	0.173
	-3.68193	23.5745	-3.77598	0.0335627		0.424167	0.062	0.173
	-3.68163	23.1916	-3.77583	0.0328623		0.425	0.062	0.173
	-3.68132	22.8201	-3.77567	0.0237727		0.425833	0.062	0.173
	-3.68102	22.6721	-3.77552	0.00990177		0.426667	0.062	0.173
	-3.68071	22.8659	-3.77537	0.00828308		0.4275	0.062	0.173
	-3.6804	23.7936	-3.77521	0.0162302		0.428333	0.062	0.173
	-3.6801	24.6955	-3.77506	0.0208871		0.429167	0.062	0.173
	-3.67979	24.8612	-3.77491	0.00960605		0.43	0.063	0.173
	-3.67949	24.475	-3.77476	-0.00705404		0.430833	0.063	0.174
	-3.67918	24.6233	-3.7746	-0.0141483		0.431667	0.063	0.174
	-3.67888	24.59	-3.77445	-0.00804705		0.4325	0.063	0.174
	-3.67857	24.398	-3.7743	-0.00194582		0.433333	0.063	0.174
	-3.67827	24.4718	-3.77414	-0.0051085		0.434167	0.063	0.174
	-3.67796	24.7634	-3.77399	-0.00826806		0.435	0.063	0.174
	-3.67765	24.9525	-3.77384	-0.0117296		0.435833	0.063	0.174
	-3.67735	24.6312	-3.77369	-0.0199725		0.436667	0.063	0.174
	-3.67704	24.1486	-3.77353	-0.0255258		0.4375	0.063	0.174
	-3.67674	23.944	-3.77338	-0.0151382		0.438333	0.063	0.174
	-3.67643	24.0408	-3.77323	-0.000815846		0.439167	0.064	0.175
	-3.67613	24.2652	-3.77307	0.00394373		0.44	0.064	0.175
	-3.67582	24.9817	-3.77292	-0.00354895		0.440833	0.064	0.175
	-3.67552	24.8874	-3.77277	-0.00625715		0.441667	0.064	0.175
	-3.67521	23.7879	-3.77262	-0.00209524		0.4425	0.064	0.175
	-3.6749	23.5785	-3.77246	0.00206667		0.443333	0.064	0.175
	-3.6746	24.7655	-3.77231	-0.00303532		0.444167	0.064	0.175
	-3.67429	25.6559	-3.77216	-0.00813421		0.445	0.064	0.175
	-3.67399	25.9537	-3.77201	-0.00800658		0.445833	0.064	0.175
	-3.67368	25.5221	-3.77185	-0.00787895		0.446667	0.064	0.175
	-3.67338	24.8023	-3.7717	-0.00775133		0.4475	0.064	0.175
	-3.67307	24.6901	-3.77155	-0.00762058		0.448333	0.064	0.175
	-3.67277	25.3862	-3.77139	-0.00301042		0.449167	0.064	0.175
	-3.67246	25.1436	-3.77124	0.00159974		0.45	0.065	0.175
	-3.67215	24.7706	-3.77109	0.00292271		0.450833	0.065	0.175
	-3.67185	25.2	-3.77094	0.00903017		0.451667	0.065	0.175
	-3.67154	24.852	-3.77078	0.0126847		0.4525	0.065	0.175
	-3.67124	24.2978	-3.77063	0.00677645		0.453333	0.065	0.175
	-3.67093	24.3916	-3.77048	0.0065461		0.454167	0.065	0.175
	-3.67063	25.578	-3.77032	0.00631886		0.455	0.066	0.175
	-3.67032	26.1879	-3.77017	0.00887764		0.455833	0.066	0.175
	-3.67002	25.7362	-3.77002	0.0114364		0.456667	0.066	0.174
	-3.66971	25.8109	-3.76987	0.0139952		0.4575	0.066	0.174
	-3.6694	25.5662	-3.76971	0.0165571		0.458333	0.067	0.174
	-3.6691	24.7493	-3.76956	0.0265868		0.459167	0.067	0.174
	-3.66879	24.8144	-3.76941	0.0366164		0.46	0.068	0.174
	-3.66849	25.2542	-3.76925	0.0303098		0.460833	0.068	0.174
	-3.66818	25.6166	-3.7691	0.0144435		0.461667	0.068	0.174
	-3.66788	25.8212	-3.76895	0.0041523		0.4625	0.068	0.174
	-3.66757	25.6279	-3.7688	0.00342389		0.463333	0.068	0.174
	-3.66726	25.1202	-3.76864	-0.00268357		0.464167	0.069	0.174
	-3.66696	24.6187	-3.76849	-0.00878791		0.465	0.069	0.174
	-3.66665	24.1922	-3.76834	-0.0149172		0.465833	0.069	0.174
	-3.66635	24.1878	-3.76818	-0.0114837		0.466667	0.069	0.174
	-3.66604	24.1444	-3.76803	0.00191103		0.4675	0.069	0.174
	-3.66574	24.1169	-3.76788	0.0153088		0.468333	0.069	0.174
	-3.66543	24.5487	-3.76773	0.0331861		0.469167	0.069	0.174
	-3.66513	24.7456	-3.76757	0.0415005		0.47	0.069	0.174
	-3.66482	24.9129	-3.76742	0.0358693		0.470833	0.069	0.174
	-3.66451	24.8073	-3.76727	0.0254599		0.471667	0.07	0.175
	-3.66421	23.6767	-3.76712	0.0171392		0.4725	0.07	0.175
	-3.6639	23.7229	-3.76696	0.0135999		0.473333	0.07	0.175
	-3.6636	24.517	-3.76681	0.0127501		0.474167	0.07	0.175
	-3.66329	25.0881	-3.76666	0.00234061		0.475	0.07	0.175
	-3.66299	25.4014	-3.7665	-0.00647816		0.475833	0.069	0.176
	-3.66268	25.0836	-3.76635	-0.0105156		0.476667	0.07	0.176
	-3.66238	24.5125	-3.7662	-0.0178401		0.4775	0.07	0.176
	-3.66207	24.5318	-3.76605	-0.0251616		0.478333	0.07	0.176
	-3.66176	24.7148	-3.76589	-0.0242278		0.479167	0.069	0.176
	-3.66146	24.553	-3.76574	-0.0232939		0.48	0.07	0.176
	-3.66115	24.5934	-3.76559	-0.02236		0.480833	0.07	0.176
	-3.66085	24.7191	-3.76543	-0.0214231		0.481667	0.07	0.176
	-3.66054	24.9289	-3.76528	-0.0204892		0.4825	0.07	0.176
	-3.66024	25.3155	-3.76513	-0.0195553		0.483333	0.07	0.176
	-3.65993	25.4264	-3.76498	-0.0186215		0.484167	0.07	0.176
	-3.65963	25.4275	-3.76482	-0.0176845		0.485	0.069	0.175
	-3.65932	25.6708	-3.76467	-0.0122183		0.485833	0.069	0.175
	-3.65901	25.6092	-3.76452	-0.00675209		0.486667	0.069	0.175
	-3.65871	25.803	-3.76436	-0.00128589		0.4875	0.069	0.176
	-3.6584	25.7582	-3.76421	0.00418343		0.488333	0.07	0.176
	-3.6581	25.6284	-3.76406	0.00725894		0.489167	0.07	0.176
	-3.65779	25.2291	-3.76391	0.0103345		0.49	0.07	0.176
	-3.65749	25.0686	-3.76375	0.0128123		0.490833	0.07	0.176
	-3.65718	25.4052	-3.7636	0.0152933		0.491667	0.069	0.176
	-3.65688	25.7178	-3.76345	0.0123454		0.4925	0.069	0.176
	-3.65657	25.838	-3.7633	-0.000165256		0.493333	0.069	0.176
	-3.65626	26.0995	-3.76314	-0.0093887		0.494167	0.069	0.176
	-3.65596	25.9542	-3.76299	-0.0138277		0.495	0.069	0.176
	-3.65565	25.8465	-3.76284	-0.00940426		0.495833	0.069	0.176
	-3.65535	25.9733	-3.76268	0.00458187		0.496667	0.069	0.176
	-3.65504	25.8367	-3.76253	0.018568		0.4975	0.069	0.176
	-3.65474	26.0019	-3.76238	0.0229945		0.498333	0.069	0.176
	-3.65443	26.0791	-3.76223	0.0213914		0.499167	0.069	0.176
	-3.65413	25.6629	-3.76207	0.0150069		0.5	0.069	0.176
	-3.65382	25.4303	-3.76192	0.0148979		0.500833	0.069	0.176
	-3.65351	25.6129	-3.76177	0.0243548		0.501667	0.068	0.176
	-3.65321	26.2684	-3.76161	0.0364982		0.5025	0.068	0.176
	-3.6529	26.7434	-3.76146	0.0486415		0.503333	0.068	0.176
	-3.6526	26.8451	-3.76131	0.0508236		0.504167	0.068	0.177
	-3.65229	26.4088	-3.76116	0.0434461		0.505	0.068	0.177
	-3.65199	26.2225	-3.761	0.0283206		0.505833	0.068	0.177
	-3.65168	25.6781	-3.76085	0.0131952		0.506667	0.068	0.177
	-3.65138	25.4391	-3.7607	0.00464413		0.5075	0.068	0.177
	-3.65107	25.0835	-3.76054	0.000874443		0.508333	0.068	0.177
	-3.65076	24.5489	-3.76039	0.00228457		0.509167	0.068	0.177
	-3.65046	23.7559	-3.76024	0.00847608		0.51	0.068	0.177
	-3.65015	23.6441	-3.76009	0.0173571		0.510833	0.068	0.177
	-3.64985	24.1171	-3.75993	0.0166785		0.511667	0.068	0.177
	-3.64954	24.3938	-3.75978	0.0125104		0.5125	0.069	0.177
	-3.64924	24.3293	-3.75963	0.00356085		0.513333	0.069	0.177
	-3.64893	24.5747	-3.75948	-0.00867585		0.514167	0.069	0.177
	-3.64863	25.6835	-3.75932	-0.0113498		0.515	0.069	0.177
	-3.64832	25.3544	-3.75917	-0.00216995		0.515833	0.069	0.177
	-3.64801	24.8598	-3.75902	0.00700991		0.516667	0.069	0.177
	-3.64771	25.1011	-3.75886	0.0161898		0.5175	0.069	0.177
	-3.6474	25.3714	-3.75871	0.0253727		0.518333	0.069	0.177
	-3.6471	25.4146	-3.75856	0.0182567		0.519167	0.07	0.177
	-3.64679	24.5918	-3.75841	0.00157795		0.52	0.07	0.177
	-3.64649	24.3094	-3.75825	-0.0118136		0.520833	0.07	0.177
	-3.64618	24.8771	-3.7581	-0.0204238		0.521667	0.07	0.177
	-3.64587	24.4731	-3.75795	-0.0140922		0.5225	0.07	0.177
	-3.64557	24.2906	-3.75779	0.00180208		0.523333	0.07	0.177
	-3.64526	24.3548	-3.75764	0.014708		0.524167	0.07	0.177
	-3.64496	24.1411	-3.75749	0.0228358		0.525	0.07	0.177
	-3.64465	24.5665	-3.75734	0.0203517		0.525833	0.071	0.177
	-3.64435	25.2447	-3.75718	0.00830487		0.526667	0.071	0.177
	-3.64404	25.5853	-3.75703	0.00133826		0.5275	0.071	0.177
	-3.64374	25.2192	-3.75688	-0.00562835		0.528333	0.071	0.177
	-3.64343	25.4178	-3.75672	-0.0108019		0.529167	0.072	0.177
	-3.64312	26.052	-3.75657	-0.0159755		0.53	0.072	0.177
	-3.64282	26.2706	-3.75642	-0.0211491		0.530833	0.072	0.177
	-3.64251	26.6226	-3.75627	-0.0263196		0.531667	0.072	0.177
	-3.64221	26.7275	-3.75611	-0.0154899		0.5325	0.072	0.177
	-3.6419	26.6898	-3.75596	-0.00465713		0.533333	0.072	0.177
	-3.6416	26.7813	-3.75581	0.00617566		0.534167	0.072	0.177
	-3.64129	26.0299	-3.75565	0.0170085		0.535	0.072	0.177
	-3.64099	25.4902	-3.7555	0.0131983		0.535833	0.072	0.177
	-3.64068	25.4941	-3.75535	0.00938815		0.536667	0.073	0.177
	-3.64037	25.0648	-3.7552	0.00886519		0.5375	0.073	0.177
	-3.64007	24.2092	-3.75504	0.00356085		0.538333	0.073	0.177
	-3.63976	23.7584	-3.75489	-0.00324077		0.539167	0.073	0.177
	-3.63946	24.5344	-3.75474	-0.000476543		0.54	0.073	0.177
	-3.63915	25.5559	-3.75459	-0.00339019		0.540833	0.073	0.177
	-3.63885	26.3702	-3.75443	-0.00630384		0.541667	0.074	0.177
	-3.63854	26.7164	-3.75428	-0.00622913		0.5425	0.074	0.177
	-3.63824	26.7256	-3.75413	-0.00615442		0.543333	0.074	0.177
	-3.63793	26.5302	-3.75397	-0.00607971		0.544167	0.074	0.177
	-3.63762	26.6229	-3.75382	-0.006005		0.545	0.074	0.177
	-3.63732	26.6823	-3.75367	-0.00898714		0.545833	0.074	0.177
	-3.63701	26.3683	-3.75352	-0.0119662		0.546667	0.074	0.177
	-3.63671	25.8717	-3.75336	-0.015244		0.5475	0.074	0.177
	-3.6364	25.1926	-3.75321	-0.0185219		0.548333	0.074	0.177
	-3.6361	25.3018	-3.75306	-0.0185125		0.549167	0.075	0.177
	-3.63579	25.7501	-3.7529	-0.0232846		0.55	0.075	0.177
	-3.63549	25.3125	-3.75275	-0.0307461		0.550833	0.075	0.177
	-3.63518	24.6903	-3.7526	-0.0286449		0.551667	0.076	0.176
	-3.63487	24.349	-3.75245	-0.0260986		0.5525	0.076	0.176
	-3.63457	24.628	-3.75229	-0.0235492		0.553333	0.076	0.176
	-3.63426	25.1285	-3.75214	-0.0171148		0.554167	0.076	0.176
	-3.63396	25.0795	-3.75199	-0.0154619		0.555	0.076	0.175
	-3.63365	24.984	-3.75183	-0.012016		0.555833	0.077	0.175
	-3.63335	26.0125	-3.75168	0.000992732		0.556667	0.077	0.175
	-3.63304	26.7922	-3.75153	0.0104154		0.5575	0.077	0.174
	-3.63274	26.6706	-3.75138	0.0150567		0.558333	0.078	0.174
	-3.63243	25.8906	-3.75122	0.0117384		0.559167	0.078	0.174
	-3.63212	25.5505	-3.75107	-0.0011427		0.56	0.078	0.174
	-3.63182	25.4815	-3.75092	-0.00834588		0.560833	0.079	0.174
	-3.63151	25.0503	-3.75077	-0.0155491		0.561667	0.079	0.174
	-3.63121	24.9669	-3.75061	-0.017174		0.5625	0.079	0.174
	-3.6309	25.4609	-3.75046	-0.00923617		0.563333	0.079	0.174
	-3.6306	26.0027	-3.75031	-0.00070067		0.564167	0.08	0.174
	-3.63029	26.4788	-3.75015	-0.00172792		0.565	0.08	0.174
	-3.62999	26.8619	-3.75	-0.0117202		0.565833	0.08	0.173
	-3.62968	26.8022	-3.74985	-0.0121498		0.566667	0.08	0.173
	-3.62937	26.602	-3.7497	-0.00590539		0.5675	0.08	0.173
	-3.62907	26.7529	-3.74954	0.0051204		0.568333	0.08	0.173
	-3.62876	27.0866	-3.74939	0.014652		0.569167	0.08	0.173
	-3.62846	27.2584	-3.74924	0.0146209		0.57	0.08	0.173
	-3.62815	26.2378	-3.74908	0.00432973		0.570833	0.08	0.173
	-3.62785	25.5429	-3.74893	-0.00596142		0.571667	0.079	0.173
	-3.62754	25.5842	-3.74878	-0.0106276		0.5725	0.08	0.173
	-3.62724	25.4989	-3.74863	-0.0152938		0.573333	0.081	0.173
	-3.62693	25.8536	-3.74847	-0.01996		0.574167	0.082	0.173
	-3.62662	26.3047	-3.74832	-0.0246262		0.575	0.082	0.173
	-3.62632	25.9375	-3.74817	-0.0229172		0.575833	0.082	0.173
	-3.62601	25.0102	-3.74801	-0.0212083		0.576667	0.082	0.173
	-3.62571	24.473	-3.74786	-0.0141203		0.5775	0.082	0.173
	-3.6254	25.1597	-3.74771	-0.016595		0.578333	0.082	0.173
	-3.6251	25.8399	-3.74756	-0.0278356		0.579167	0.082	0.173
	-3.62479	25.6807	-3.7474	-0.0390762		0.58	0.082	0.173
	-3.62449	26.2776	-3.74725	-0.0530063		0.580833	0.082	0.173
	-3.62418	26.6273	-3.7471	-0.062155		0.581667	0.082	0.173
	-3.62387	26.1432	-3.74695	-0.0522778		0.5825	0.083	0.173
	-3.62357	26.0946	-3.74679	-0.032838		0.583333	0.083	0.173
	-3.62326	26.1605	-3.74664	-0.0194744		0.584167	0.083	0.173
	-3.62296	25.6025	-3.74649	-0.00611084		0.585	0.084	0.174
	-3.62265	25.6427	-3.74633	-0.00373261		0.585833	0.084	0.174
	-3.62235	26.3034	-3.74618	-0.0172892		0.586667	0.084	0.174
	-3.62204	26.5936	-3.74603	-0.0269609		0.5875	0.084	0.174
	-3.62173	26.5592	-3.74588	-0.0270698		0.588333	0.084	0.175
	-3.62143	26.6883	-3.74572	-0.0253889		0.589167	0.084	0.175
	-3.62112	27.1637	-3.74557	-0.0189234		0.59	0.084	0.175
	-3.62082	26.9662	-3.74542	-0.0121592		0.590833	0.083	0.175
	-3.62051	26.3583	-3.74526	-0.0101763		0.591667	0.084	0.175
	-3.62021	26.163	-3.74511	-0.0148705		0.5925	0.084	0.175
	-3.6199	26.0873	-3.74496	-0.0243429		0.593333	0.084	0.176
	-3.6196	26.1897	-3.74481	-0.0362061		0.594167	0.084	0.176
	-3.61929	26.3093	-3.74465	-0.0385065		0.595	0.084	0.176
	-3.61898	26.5767	-3.7445	-0.0253702		0.595833	0.084	0.176
	-3.61868	27.1965	-3.74435	-0.00266801		0.596667	0.084	0.176
	-3.61837	27.154	-3.74419	0.0200342		0.5975	0.084	0.176
	-3.61807	27.0611	-3.74404	0.0331736		0.598333	0.084	0.176
	-3.61776	26.9218	-3.74389	0.0314522		0.599167	0.085	0.176
	-3.61746	26.8732	-3.74374	0.0201711		0.6	0.085	0.176
	-3.61715	26.8292	-3.74358	0.0109819		0.600833	0.085	0.175
	-3.61685	26.332	-3.74343	0.00657411		0.601667	0.085	0.175
	-3.61654	25.8958	-3.74328	-0.00112402		0.6025	0.085	0.175
	-3.61623	25.7735	-3.74312	-0.00881904		0.603333	0.085	0.176
	-3.61593	25.4123	-3.74297	-0.0162152		0.604167	0.085	0.176
	-3.61562	24.7032	-3.74282	-0.0236114		0.605	0.086	0.176
	-3.61532	24.5044	-3.74267	-0.0197546		0.605833	0.086	0.176
	-3.61501	24.6349	-3.74251	-0.0158946		0.606667	0.086	0.176
	-3.61471	25.3304	-3.74236	-0.0117358		0.6075	0.086	0.176
	-3.6144	25.6391	-3.74221	-0.007577		0.608333	0.086	0.176
	-3.6141	25.3957	-3.74206	-0.00700735		0.609167	0.087	0.176
	-3.61379	25.3395	-3.7419	-0.00165321		0.61	0.087	0.176
	-3.61348	25.5419	-3.74175	0.00399977		0.610833	0.087	0.175
	-3.61318	25.9862	-3.7416	0.00487137		0.611667	0.087	0.175
	-3.61287	26.8371	-3.74144	0.00571496		0.6125	0.088	0.175
	-3.61257	27.3332	-3.74129	0.0113399		0.613333	0.088	0.175
	-3.61226	27.474	-3.74114	0.0133789		0.614167	0.088	0.175
	-3.61196	27.9986	-3.74099	-0.000517011		0.615	0.088	0.175
	-3.61165	28.0925	-3.74083	-0.022883		0.615833	0.088	0.175
	-3.61135	27.525	-3.74068	-0.045249		0.616667	0.088	0.175
	-3.61104	26.9791	-3.74053	-0.0516771		0.6175	0.089	0.175
	-3.61073	26.9422	-3.74037	-0.0485393		0.618333	0.089	0.175
	-3.61043	27.1761	-3.74022	-0.0387306		0.619167	0.089	0.175
	-3.61012	27.0284	-3.74007	-0.028922		0.62	0.089	0.175
	-3.60982	26.1133	-3.73992	-0.0185156		0.620833	0.089	0.175
	-3.60951	25.2893	-3.73976	-0.00810619		0.621667	0.089	0.175
	-3.60921	25.5232	-3.73961	-0.00108667		0.6225	0.089	0.175
	-3.6089	25.933	-3.73946	0.00593286		0.623333	0.089	0.175
	-3.6086	26.5908	-3.7393	0.0129524		0.624167	0.089	0.175
	-3.60829	26.6861	-3.73915	0.019975		0.625	0.089	0.175
	-3.60798	26.1721	-3.739	0.0198941		0.625833	0.089	0.176
	-3.60768	25.9093	-3.73885	0.0198132		0.626667	0.089	0.176
	-3.60737	25.7635	-3.73869	0.0230194		0.6275	0.089	0.176
	-3.60707	25.2769	-3.73854	0.0214474		0.628333	0.09	0.177
	-3.60676	25.0637	-3.73839	0.0175812		0.629167	0.09	0.178
	-3.60646	25.4439	-3.73824	0.0232778		0.63	0.09	0.178
	-3.60615	26.0821	-3.73808	0.0286755		0.630833	0.09	0.177
	-3.60585	26.1971	-3.73793	0.0245136		0.631667	0.09	0.178
	-3.60554	25.6754	-3.73778	0.00849475		0.6325	0.09	0.178
	-3.60523	25.7868	-3.73762	-0.00752409		0.633333	0.09	0.178
	-3.60493	25.7591	-3.73747	-0.00820269		0.634167	0.091	0.179
	-3.60462	25.037	-3.73732	-0.00887819		0.635	0.091	0.179
	-3.60432	24.7757	-3.73717	-0.0131428		0.635833	0.091	0.179
	-3.60401	24.7164	-3.73701	-0.0174075		0.636667	0.091	0.179
	-3.60371	24.749	-3.73686	-0.0210744		0.6375	0.091	0.179
	-3.6034	24.9502	-3.73671	-0.0247383		0.638333	0.091	0.179
	-3.6031	25.618	-3.73655	-0.0271819		0.639167	0.091	0.178
	-3.60279	25.4996	-3.7364	-0.0200596		0.64	0.091	0.178
	-3.60248	25.2934	-3.73625	-0.00875678		0.640833	0.091	0.179
	-3.60218	25.7289	-3.7361	0.00254917		0.641667	0.091	0.179
	-3.60187	26.4358	-3.73594	0.00907063		0.6425	0.091	0.179
	-3.60157	26.9059	-3.73579	0.0155952		0.643333	0.091	0.18
	-3.60126	26.823	-3.73564	0.0221198		0.644167	0.092	0.179
	-3.60096	26.3245	-3.73548	0.0286444		0.645	0.092	0.18
	-3.60065	25.7815	-3.73533	0.0212202		0.645833	0.092	0.18
	-3.60035	25.2615	-3.73518	0.0137991		0.646667	0.092	0.18
	-3.60004	25.4019	-3.73503	0.00637489		0.6475	0.092	0.18
	-3.59973	26.1896	-3.73487	-0.0010462		0.648333	0.092	0.18
	-3.59943	25.9995	-3.73472	-0.00109912		0.649167	0.092	0.18
	-3.59912	25.6535	-3.73457	-0.00114892		0.65	0.092	0.18
	-3.59882	26.0795	-3.73442	-0.00119873		0.650833	0.092	0.18
	-3.59851	26.54	-3.73426	-0.00124854		0.651667	0.092	0.18
	-3.59821	26.8044	-3.73411	0.00312816		0.6525	0.092	0.18
	-3.5979	27.2587	-3.73396	0.00750797		0.653333	0.092	0.179
	-3.59759	27.5943	-3.7338	0.00232193		0.654167	0.092	0.179
	-3.59729	27.1418	-3.73365	-0.002861		0.655	0.092	0.179
	-3.59698	26.5148	-3.7335	0.00211337		0.655833	0.093	0.179
	-3.59668	26.3665	-3.73335	0.00709085		0.656667	0.093	0.179
	-3.59637	26.0818	-3.73319	0.0114707		0.6575	0.093	0.179
	-3.59607	26.381	-3.73304	0.0158505		0.658333	0.094	0.18
	-3.59576	27.1378	-3.73289	0.0101664		0.659167	0.094	0.18
	-3.59546	27.6634	-3.73273	-0.00507737		0.66	0.094	0.18
	-3.59515	27.708	-3.73258	-0.0239102		0.660833	0.095	0.18
	-3.59484	27.9213	-3.73243	-0.0268021		0.661667	0.095	0.18
	-3.59454	27.7643	-3.73228	-0.0131615		0.6625	0.095	0.179
	-3.59423	26.6063	-3.73212	0.000482221		0.663333	0.096	0.18
	-3.59393	25.8542	-3.73197	0.0145244		0.664167	0.096	0.18
	-3.59362	26.078	-3.73182	0.0285666		0.665	0.096	0.18
	-3.59332	26.9206	-3.73166	0.0324078		0.665833	0.096	0.18
	-3.59301	27.5889	-3.73151	0.0266895		0.666667	0.096	0.179
	-3.59271	27.7057	-3.73136	0.0114053		0.6675	0.096	0.179
	-3.5924	27.372	-3.73121	-0.0038758		0.668333	0.097	0.179
	-3.59209	27.2775	-3.73105	-0.011191		0.669167	0.097	0.179
	-3.59179	27.9043	-3.7309	-0.00256528		0.67	0.098	0.179
	-3.59148	28.2408	-3.73075	0.0130333		0.670833	0.098	0.179
	-3.59118	28.3965	-3.73059	0.0286319		0.671667	0.098	0.179
	-3.59087	28.6529	-3.73044	0.0279907		0.6725	0.098	0.178
	-3.59057	28.2337	-3.73029	0.0273525		0.673333	0.098	0.178
	-3.59026	27.243	-3.73014	0.0267113		0.674167	0.098	0.178
	-3.58996	26.4439	-3.72998	0.0260731		0.675	0.099	0.178
	-3.58965	25.7857	-3.72983	0.0162676		0.675833	0.099	0.178
	-3.58934	26.1593	-3.72968	0.00646516		0.676667	0.099	0.178
	-3.58904	26.9706	-3.72953	0.00622547		0.6775	0.099	0.178
	-3.58873	27.5475	-3.72937	0.00598578		0.678333	0.099	0.178
	-3.58843	27.4135	-3.72922	0.0130738		0.679167	0.1	0.177
	-3.58812	26.565	-3.72907	0.0201649		0.68	0.1	0.177
	-3.58782	26.6781	-3.72891	0.0266552		0.680833	0.1	0.177
	-3.58751	26.9972	-3.72876	0.0331487		0.681667	0.1	0.177
	-3.58721	26.391	-3.72861	0.0308732		0.6825	0.1	0.177
	-3.5869	26.291	-3.72846	0.0190381		0.683333	0.101	0.177
	-3.58659	26.914	-3.7283	-0.00176216		0.684167	0.1	0.177
	-3.58629	27.3463	-3.72815	-0.0129996		0.685	0.102	0.177
	-3.58598	27.5305	-3.728	-0.0114899		0.685833	0.102	0.177
	-3.58568	27.1568	-3.72784	-0.000414286		0.686667	0.102	0.177
	-3.58537	27.1554	-3.72769	0.00587683		0.6875	0.102	0.177
	-3.58507	26.8782	-3.72754	0.0121711		0.688333	0.102	0.177
	-3.58476	26.509	-3.72739	0.0268296		0.689167	0.102	0.177
	-3.58446	26.8328	-3.72723	0.0414912		0.69	0.102	0.177
	-3.58415	27.322	-3.72708	0.045594		0.690833	0.102	0.177
	-3.58384	27.3281	-3.72693	0.040134		0.691667	0.103	0.177
	-3.58354	27.0338	-3.72677	0.0324327		0.6925	0.103	0.177
	-3.58323	27.0949	-3.72662	0.0247315		0.693333	0.103	0.177
	-3.58293	27.3354	-3.72647	0.0164326		0.694167	0.105	0.177
	-3.58262	27.4495	-3.72632	0.00813366		0.695	0.105	0.177
	-3.58232	27.2624	-3.72616	0.00680758		0.695833	0.105	0.177
	-3.58201	27.2613	-3.72601	0.00548149		0.696667	0.105	0.177
	-3.58171	27.4189	-3.72586	0.0131205		0.6975	0.104	0.177
	-3.5814	27.6054	-3.72571	0.0207595		0.698333	0.105	0.177
	-3.58109	27.9644	-3.72555	0.0316857		0.699167	0.105	0.177
	-3.58079	27.9113	-3.7254	0.0330491		0.7	0.105	0.177
	-3.58048	27.854	-3.72525	0.0238537		0.700833	0.105	0.177
	-3.58018	27.9879	-3.72509	0.0146582		0.701667	0.105	0.177
	-3.57987	27.4031	-3.72494	0.0150256		0.7025	0.105	0.177
	-3.57957	27.2333	-3.72479	0.0153929		0.703333	0.105	0.177
	-3.57926	27.0661	-3.72464	0.0121742		0.704167	0.105	0.177
	-3.57896	27.2063	-3.72448	-0.000607284		0.705	0.106	0.177
	-3.57865	26.4633	-3.72433	-0.0100798		0.705833	0.106	0.177
	-3.57834	26.6446	-3.72418	-0.00998948		0.706667	0.106	0.177
	-3.57804	27.607	-3.72402	-0.000934136		0.7075	0.106	0.177
	-3.57773	27.8413	-3.72387	-0.00144153		0.708333	0.106	0.177
	-3.57743	27.7873	-3.72372	-0.00314427		0.709167	0.106	0.177
	-3.57712	28.0274	-3.72357	-0.00484702		0.71	0.106	0.177
	-3.57682	27.8186	-3.72341	0.00241531		0.710833	0.106	0.177
	-3.57651	27.7238	-3.72326	0.00967764		0.711667	0.107	0.178
	-3.5762	27.7433	-3.72311	0.0165415		0.7125	0.107	0.178
	-3.5759	28.1571	-3.72295	0.0234054		0.713333	0.106	0.178
	-3.57559	28.5641	-3.7228	0.0266833		0.714167	0.106	0.177
	-3.57529	28.3948	-3.72265	0.0203984		0.715	0.106	0.178
	-3.57498	28.5463	-3.7225	0.013715		0.715833	0.106	0.178
	-3.57468	28.7671	-3.72234	0.0165944		0.716667	0.107	0.178
	-3.57437	28.4583	-3.72219	0.0230599		0.7175	0.107	0.178
	-3.57407	27.2738	-3.72204	0.0295253		0.718333	0.107	0.178
	-3.57376	26.1957	-3.72189	0.0399348		0.719167	0.107	0.178
	-3.57345	26.4047	-3.72173	0.0503442		0.72	0.107	0.179
	-3.57315	26.3599	-3.72158	0.0501948		0.720833	0.107	0.179
	-3.57284	26.0038	-3.72143	0.0404857		0.721667	0.107	0.18
	-3.57254	26.4579	-3.72127	0.0291798		0.7225	0.106	0.18
	-3.57223	26.5375	-3.72112	0.0178738		0.723333	0.106	0.18
	-3.57193	26.6902	-3.72097	0.00656789		0.724167	0.107	0.181
	-3.57162	26.3622	-3.72082	-0.00473495		0.725	0.109	0.181
	-3.57132	25.837	-3.72066	-0.0193779		0.725833	0.107	0.181
	-3.57101	25.6509	-3.72051	-0.0244581		0.726667	0.107	0.181
	-3.5707	26.1193	-3.72036	-0.0189795		0.7275	0.107	0.182
	-3.5704	26.5015	-3.7202	-0.0134977		0.728333	0.107	0.182
	-3.57009	27.0917	-3.72005	-0.0116051		0.729167	0.107	0.182
	-3.56979	27.4678	-3.7199	-0.00971243		0.73	0.107	0.182
	-3.56948	27.8688	-3.71975	-0.00781981		0.730833	0.107	0.182
	-3.56918	27.7669	-3.71959	-0.00592407		0.731667	0.107	0.183
	-3.56887	27.5058	-3.71944	-0.010142		0.7325	0.107	0.183
	-3.56857	27.5746	-3.71929	-0.01436		0.733333	0.107	0.183
	-3.56826	27.2934	-3.71913	-0.0185779		0.734167	0.108	0.183
	-3.56795	26.3243	-3.71898	-0.0227927		0.735	0.108	0.183
	-3.56765	25.9736	-3.71883	-0.0236239		0.735833	0.108	0.184
	-3.56734	26.2391	-3.71868	-0.024455		0.736667	0.109	0.184
	-3.56704	26.9728	-3.71852	-0.0252861		0.7375	0.109	0.184
	-3.56673	27.5359	-3.71837	-0.0261142		0.738333	0.109	0.184
	-3.56643	27.3348	-3.71822	-0.0312784		0.739167	0.109	0.184
	-3.56612	27.0652	-3.71806	-0.0364427		0.74	0.11	0.184
	-3.56582	27.0115	-3.71791	-0.025669		0.740833	0.109	0.185
	-3.56551	26.5644	-3.71776	-0.0148923		0.741667	0.11	0.185
	-3.5652	26.5107	-3.71761	-0.0140798		0.7425	0.11	0.185
	-3.5649	26.998	-3.71745	-0.0132673		0.743333	0.11	0.185
	-3.56459	27.6083	-3.7173	-0.00926729		0.744167	0.111	0.184
	-3.56429	28.4872	-3.71715	0.0042986		0.745	0.112	0.185
	-3.56398	28.6856	-3.717	0.0100885		0.745833	0.112	0.185
	-3.56368	28.8416	-3.71684	-5.63056e-05		0.746667	0.113	0.185
	-3.56337	28.1777	-3.71669	-0.0165794		0.7475	0.113	0.185
	-3.56307	27.4907	-3.71654	-0.0330994		0.748333	0.113	0.185
	-3.56276	27.4073	-3.71638	-0.0388645		0.749167	0.113	0.185
	-3.56245	27.4936	-3.71623	-0.0446264		0.75	0.113	0.185
	-3.56215	27.6619	-3.71608	-0.0344535		0.750833	0.113	0.185
	-3.56184	27.2255	-3.71593	-0.0242776		0.751667	0.114	0.185
	-3.56154	26.996	-3.71577	-0.0153997		0.7525	0.114	0.185
	-3.56123	27.2631	-3.71562	-0.00651863		0.753333	0.115	0.185
	-3.56093	27.6257	-3.71547	0.00235928		0.754167	0.114	0.185
	-3.56062	27.9429	-3.71531	0.0112403		0.755	0.114	0.185
	-3.56032	27.5772	-3.71516	0.0137431		0.755833	0.114	0.185
	-3.56001	26.9739	-3.71501	0.0162489		0.756667	0.115	0.184
	-3.5597	26.7801	-3.71486	0.0187517		0.7575	0.115	0.184
	-3.5594	26.8789	-3.7147	0.0212575		0.758333	0.115	0.184
	-3.55909	27.6931	-3.71455	0.0262163		0.759167	0.116	0.184
	-3.55879	27.7737	-3.7144	0.0311783		0.76	0.116	0.184
	-3.55848	27.3491	-3.71424	0.0447037		0.760833	0.117	0.184
	-3.55818	27.108	-3.71409	0.0582322		0.761667	0.117	0.183
	-3.55787	27.8893	-3.71394	0.0667771		0.7625	0.117	0.183
	-3.55757	28.8442	-3.71379	0.0593871		0.763333	0.117	0.183
	-3.55726	28.5335	-3.71363	0.0450212		0.764167	0.117	0.183
	-3.55695	27.3115	-3.71348	0.0306584		0.765	0.117	0.183
	-3.55665	26.7683	-3.71333	0.0195797		0.765833	0.118	0.183
	-3.55634	27.0096	-3.71318	0.00850409		0.766667	0.118	0.183
	-3.55604	27.8465	-3.71302	-0.00257462		0.7675	0.118	0.183
	-3.55573	28.8616	-3.71287	-0.0136502		0.768333	0.118	0.182
	-3.55543	29.3754	-3.71272	-0.0145685		0.769167	0.118	0.182
	-3.55512	28.9844	-3.71256	-0.0154837		0.77	0.119	0.182
	-3.55482	29.0779	-3.71241	-0.016402		0.770833	0.119	0.182
	-3.55451	28.8106	-3.71226	-0.0173172		0.771667	0.119	0.182
	-3.5542	28.7672	-3.71211	-0.0121934		0.7725	0.119	0.182
	-3.5539	29.0283	-3.71195	-0.00706649		0.773333	0.119	0.182
	-3.55359	29.2823	-3.7118	-0.00193959		0.774167	0.119	0.182
	-3.55329	29.234	-3.71165	0.00318731		0.775	0.119	0.182
	-3.55298	29.3671	-3.71149	0.0124948		0.775833	0.119	0.182
	-3.55268	29.2047	-3.71134	0.0218054		0.776667	0.119	0.182
	-3.55237	28.1995	-3.71119	0.0151781		0.7775	0.12	0.181
	-3.55206	27.6049	-3.71104	0.00855079		0.778333	0.12	0.181
	-3.55176	28.0544	-3.71088	0.00241843		0.779167	0.12	0.181
	-3.55145	27.7787	-3.71073	-0.00371082		0.78	0.12	0.181
	-3.55115	27.8077	-3.71058	-0.00984006		0.780833	0.12	0.181
	-3.55084	28.4142	-3.71042	-0.0159693		0.781667	0.12	0.181
	-3.55054	28.9185	-3.71027	-0.0109451		0.7825	0.119	0.181
	-3.55023	29.3538	-3.71012	-0.00591784		0.783333	0.12	0.181
	-3.54993	29.5734	-3.70997	-0.000890555		0.784167	0.12	0.181
	-3.54962	28.6887	-3.70981	0.00413673		0.785	0.12	0.181
	-3.54931	27.4891	-3.70966	-0.00153181		0.785833	0.12	0.181
	-3.54901	26.8635	-3.70951	-0.00719723		0.786667	0.121	0.181
	-3.5487	26.8546	-3.70936	-0.0064875		0.7875	0.121	0.181
	-3.5484	27.1564	-3.7092	0.0101601		0.788333	0.121	0.181
	-3.54809	27.0455	-3.70905	0.0274023		0.789167	0.121	0.181
	-3.54779	27.4187	-3.7089	0.0350849		0.79	0.121	0.181
	-3.54748	28.0699	-3.70874	0.0332047		0.790833	0.121	0.182
	-3.54718	28.3782	-3.70859	0.0313246		0.791667	0.121	0.182
	-3.54687	28.3509	-3.70844	0.0367129		0.7925	0.121	0.182
	-3.54656	27.8134	-3.70829	0.0421044		0.793333	0.121	0.182
	-3.54626	27.227	-3.70813	0.0379332		0.794167	0.121	0.182
	-3.54595	27.0633	-3.70798	0.0337619		0.795	0.122	0.182
	-3.54565	27.0292	-3.70783	0.0260015		0.795833	0.121	0.182
	-3.54534	27.75	-3.70767	0.0182443		0.796667	0.121	0.182
	-3.54504	28.4365	-3.70752	0.010487		0.7975	0.122	0.182
	-3.54473	27.7977	-3.70737	0.00272971		0.798333	0.122	0.182
	-3.54443	27.2984	-3.70722	0.0056527		0.799167	0.122	0.183
	-3.54412	27.9784	-3.70706	0.00857569		0.8	0.123	0.183
	-3.54381	27.8436	-3.70691	0.0114987		0.800833	0.123	0.183
	-3.54351	27.2251	-3.70676	0.0144217		0.801667	0.123	0.183
	-3.5432	27.0096	-3.7066	0.0179423		0.8025	0.124	0.183
	-3.5429	27.1016	-3.70645	0.021463		0.803333	0.124	0.183
	-3.54259	27.2736	-3.7063	0.0154209		0.804167	0.124	0.183
	-3.54229	27.324	-3.70615	0.00938192		0.805	0.124	0.183
	-3.54198	27.9206	-3.70599	0.0114582		0.805833	0.124	0.183
	-3.54168	28.265	-3.70584	0.0135345		0.806667	0.124	0.183
	-3.54137	28.2066	-3.70569	0.0156108		0.8075	0.124	0.183
	-3.54106	28.2101	-3.70554	0.0176871		0.808333	0.124	0.183
	-3.54076	27.8921	-3.70538	0.022154		0.809167	0.124	0.183
	-3.54045	27.6122	-3.70523	0.026621		0.81	0.125	0.184
	-3.54015	27.2407	-3.70508	0.0215252		0.810833	0.125	0.184
	-3.53984	27.0883	-3.70492	0.0164326		0.811667	0.125	0.184
	-3.53954	26.4922	-3.70477	0.0174785		0.8125	0.125	0.184
	-3.53923	26.2025	-3.70462	0.0185244		0.813333	0.125	0.184
	-3.53893	27.3756	-3.70447	0.0195704		0.814167	0.125	0.184
	-3.53862	28.544	-3.70431	0.0206163		0.815	0.125	0.184
	-3.53831	29.3027	-3.70416	0.00353284		0.815833	0.125	0.185
	-3.53801	29.5741	-3.70401	-0.0135506		0.816667	0.125	0.185
	-3.5377	28.8734	-3.70385	-0.0146961		0.8175	0.125	0.185
	-3.5374	28.2648	-3.7037	-0.0158386		0.818333	0.125	0.185
	-3.53709	28.1717	-3.70355	-0.0185281		0.819167	0.125	0.185
	-3.53679	28.0815	-3.7034	-0.0212176		0.82	0.125	0.185
	-3.53648	27.658	-3.70324	-0.0334699		0.820833	0.125	0.185
	-3.53618	27.309	-3.70309	-0.0457221		0.821667	0.126	0.185
	-3.53587	27.5587	-3.70294	-0.0500055		0.8225	0.126	0.185
	-3.53556	27.6011	-3.70278	-0.0542888		0.823333	0.126	0.185
	-3.53526	27.4668	-3.70263	-0.0426342		0.824167	0.126	0.185
	-3.53495	27.6031	-3.70248	-0.0309765		0.825	0.126	0.186
	-3.53465	28.1207	-3.70233	-0.0201655		0.825833	0.127	0.186
	-3.53434	28.134	-3.70217	-0.00935134		0.826667	0.127	0.186
	-3.53404	28.3965	-3.70202	-0.00810308		0.8275	0.127	0.186
	-3.53373	28.8246	-3.70187	-0.00685171		0.828333	0.127	0.186
	-3.53343	28.9713	-3.70171	-0.00978714		0.829167	0.127	0.186
	-3.53312	28.6084	-3.70156	-0.0127195		0.83	0.128	0.186
	-3.53281	28.3358	-3.70141	-0.0156518		0.830833	0.128	0.185
	-3.53251	28.2526	-3.70126	-0.0185841		0.831667	0.128	0.185
	-3.5322	28.209	-3.7011	-0.0172861		0.8325	0.128	0.185
	-3.5319	28.4467	-3.70095	-0.0159849		0.833333	0.128	0.185
	-3.53159	28.5445	-3.7008	-0.00512406		0.834167	0.129	0.185
	-3.53129	28.8974	-3.70065	0.00573986		0.835	0.129	0.185
	-3.53098	28.5084	-3.70049	0.00644026		0.835833	0.129	0.184
	-3.53068	27.8192	-3.70034	0.00714377		0.836667	0.129	0.184
	-3.53037	28.1229	-3.70019	0.00784728		0.8375	0.13	0.184
	-3.53006	28.713	-3.70003	0.00855079		0.838333	0.13	0.184
	-3.52976	28.8279	-3.69988	0.00801537		0.839167	0.13	0.184
	-3.52945	28.2197	-3.69973	0.00748307		0.84	0.13	0.184
	-3.52915	27.4181	-3.69958	0.00694766		0.840833	0.13	0.184
	-3.52884	27.3949	-3.69942	0.00641536		0.841667	0.131	0.184
	-3.52854	27.5321	-3.69927	0.0134504		0.8425	0.132	0.184
	-3.52823	27.5775	-3.69912	0.0204886		0.843333	0.132	0.184
	-3.52792	27.5738	-3.69896	0.0115889		0.844167	0.132	0.183
	-3.52762	27.1914	-3.69881	0.00268925		0.845	0.132	0.183
	-3.52731	26.9132	-3.69866	-0.00178084		0.845833	0.132	0.183
	-3.52701	27.3471	-3.69851	-0.00624781		0.846667	0.133	0.183
	-3.5267	27.9714	-3.69835	0.00422389		0.8475	0.133	0.182
	-3.5264	28.1997	-3.6982	0.0146987		0.848333	0.133	0.182
	-3.52609	28.5184	-3.69805	0.0152092		0.849167	0.133	0.182
	-3.52579	29.2699	-3.69789	-0.000215062		0.85	0.133	0.182
	-3.52548	29.9322	-3.69774	-0.0156393		0.850833	0.133	0.182
	-3.52517	30.1696	-3.69759	-0.0310636		0.851667	0.133	0.182
	-3.52487	29.1531	-3.69744	-0.0339991		0.8525	0.134	0.182
	-3.52456	28.5569	-3.69728	-0.0273686		0.853333	0.134	0.182
	-3.52426	28.8576	-3.69713	-0.0261204		0.854167	0.134	0.181
	-3.52395	29.1966	-3.69698	-0.024869		0.855	0.135	0.181
	-3.52365	29.2893	-3.69683	-0.0250153		0.855833	0.135	0.181
	-3.52334	29.3149	-3.69667	-0.0251585		0.856667	0.135	0.181
	-3.52304	29.4436	-3.69652	-0.0312784		0.8575	0.135	0.181
	-3.52273	28.9089	-3.69637	-0.0278356		0.858333	0.134	0.181
	-3.52242	29.2156	-3.69621	-0.0166261		0.859167	0.134	0.181
	-3.52212	29.7069	-3.69606	-0.0149763		0.86	0.134	0.181
	-3.52181	29.5381	-3.69591	-0.0382326		0.860833	0.135	0.181
	-3.52151	29.0566	-3.69576	-0.0614857		0.861667	0.135	0.182
	-3.5212	28.0936	-3.6956	-0.0650188		0.8625	0.135	0.182
	-3.5209	27.9173	-3.69545	-0.0526109		0.863333	0.135	0.182
	-3.52059	27.8857	-3.6953	-0.0396053		0.864167	0.135	0.182
	-3.52029	27.0248	-3.69514	-0.0425377		0.865	0.135	0.182
	-3.51998	26.6017	-3.69499	-0.0466218		0.865833	0.135	0.182
	-3.51967	27.2572	-3.69484	-0.04114		0.866667	0.135	0.182
	-3.51937	27.9903	-3.69469	-0.0235087		0.8675	0.136	0.182
	-3.51906	28.3676	-3.69453	-0.00587426		0.868333	0.136	0.182
	-3.51876	28.8491	-3.69438	0.00159663		0.869167	0.136	0.182
	-3.51845	29.0832	-3.69423	-0.000492108		0.87	0.135	0.182
	-3.51815	29.4477	-3.69407	-0.00258084		0.870833	0.135	0.182
	-3.51784	29.8201	-3.69392	0.00489316		0.871667	0.135	0.182
	-3.51754	29.6106	-3.69377	0.0166474		0.8725	0.135	0.183
	-3.51723	28.752	-3.69362	0.0284047		0.873333	0.136	0.183
	-3.51692	27.8664	-3.69346	0.0270101		0.874167	0.136	0.183
	-3.51662	27.4278	-3.69331	0.0160559		0.875	0.136	0.183
	-3.51631	27.3781	-3.69316	-0.00107733		0.875833	0.136	0.183
	-3.51601	28.0972	-3.69301	-0.0182075		0.876667	0.136	0.183
	-3.5157	28.5647	-3.69285	-0.0263725		0.8775	0.136	0.184
	-3.5154	28.6272	-3.6927	-0.0345376		0.878333	0.136	0.184
	-3.51509	28.6722	-3.69255	-0.0406544		0.879167	0.136	0.184
	-3.51479	29.165	-3.69239	-0.0467712		0.88	0.136	0.184
	-3.51448	29.3347	-3.69224	-0.0487043		0.880833	0.137	0.184
	-3.51417	28.9212	-3.69209	-0.0410746		0.881667	0.137	0.184
	-3.51387	29.0866	-3.69194	-0.0216908		0.8825	0.137	0.185
	-3.51356	29.6104	-3.69178	-0.00230691		0.883333	0.137	0.185
	-3.51326	29.7656	-3.69163	0.00452584		0.884167	0.137	0.185
	-3.51295	29.7768	-3.69148	0.00179897		0.885	0.137	0.185
	-3.51265	29.2096	-3.69132	-0.00381977		0.885833	0.137	0.185
	-3.51234	27.6543	-3.69117	0.000124241		0.886667	0.137	0.185
	-3.51204	27.286	-3.69102	0.00705661		0.8875	0.138	0.185
	-3.51173	28.1345	-3.69087	0.013989		0.888333	0.138	0.185
	-3.51142	27.9338	-3.69071	0.011757		0.889167	0.138	0.186
	-3.51112	27.3413	-3.69056	-3.76284e-05		0.89	0.138	0.186
	-3.51081	27.4479	-3.69041	-0.0118323		0.890833	0.138	0.186
	-3.51051	27.9242	-3.69025	-0.0140611		0.891667	0.138	0.186
	-3.5102	28.0413	-3.6901	-0.00260575		0.8925	0.139	0.186
	-3.5099	27.8638	-3.68995	0.00884962		0.893333	0.139	0.187
	-3.50959	28.1804	-3.6898	0.00775389		0.894167	0.139	0.187
	-3.50929	28.4474	-3.68964	-0.00290458		0.895	0.139	0.187
	-3.50898	28.6047	-3.68949	-0.0129654		0.895833	0.139	0.187
	-3.50867	28.8231	-3.68934	-0.0134634		0.896667	0.139	0.187
	-3.50837	28.4985	-3.68918	-0.0103755		0.8975	0.139	0.187
	-3.50806	28.1485	-3.68903	-0.00728439		0.898333	0.139	0.187
	-3.50776	27.547	-3.68888	-0.00280186		0.899167	0.139	0.188
	-3.50745	27.0712	-3.68873	0.00168068		0.9	0.14	0.188
	-3.50715	27.2338	-3.68857	0.00616321		0.900833	0.14	0.188
	-3.50684	27.3836	-3.68842	0.0106457		0.901667	0.14	0.188
	-3.50653	27.6395	-3.68827	0.0109446		0.9025	0.14	0.188
	-3.50623	28.2971	-3.68812	0.0112434		0.903333	0.14	0.188
	-3.50592	28.6277	-3.68796	0.0115423		0.904167	0.14	0.188
	-3.50562	28.7664	-3.68781	0.0118442		0.905	0.141	0.188
	-3.50531	29.0108	-3.68766	0.00627528		0.905833	0.142	0.188
	-3.50501	29.1929	-3.6875	0.000709461		0.906667	0.142	0.188
	-3.5047	29.1747	-3.68735	-0.00485947		0.9075	0.142	0.188
	-3.5044	28.4502	-3.6872	-0.0104253		0.908333	0.142	0.188
	-3.50409	28.0769	-3.68705	-0.0147989		0.909167	0.142	0.188
	-3.50378	28.142	-3.68689	-0.0191693		0.91	0.143	0.188
	-3.50348	27.5023	-3.68674	-0.0229421		0.910833	0.143	0.188
	-3.50317	27.2307	-3.68659	-0.0267149		0.911667	0.143	0.188
	-3.50287	27.7491	-3.68643	-0.0331804		0.9125	0.143	0.188
	-3.50256	27.3167	-3.68628	-0.03008		0.913333	0.143	0.188
	-3.50226	27.1679	-3.68613	-0.0138339		0.914167	0.144	0.188
	-3.50195	28.1407	-3.68598	0.00241531		0.915	0.144	0.188
	-3.50165	28.4932	-3.68582	0.0144777		0.915833	0.145	0.188
	-3.50134	28.1927	-3.68567	0.0169804		0.916667	0.145	0.188
	-3.50103	28.2168	-3.68552	0.0152995		0.9175	0.146	0.187
	-3.50073	28.6718	-3.68536	0.0136185		0.918333	0.146	0.187
	-3.50042	29.5428	-3.68521	0.0135563		0.919167	0.146	0.187
	-3.50012	29.7345	-3.68506	0.0134971		0.92	0.146	0.187
	-3.49981	30.0808	-3.68491	0.0134349		0.920833	0.146	0.187
	-3.49951	29.6387	-3.68475	0.0133757		0.921667	0.147	0.187
	-3.4992	29.1163	-3.6846	0.0127158		0.9225	0.147	0.187
	-3.4989	29.5417	-3.68445	0.012059		0.923333	0.148	0.187
	-3.49859	29.612	-3.6843	0.0114022		0.924167	0.148	0.187
	-3.49828	29.1292	-3.68414	0.0107454		0.925	0.149	0.186
	-3.49798	28.8028	-3.68399	0.00709707		0.925833	0.149	0.186
	-3.49767	28.3093	-3.68384	0.0034519		0.926667	0.149	0.186
	-3.49737	27.7887	-3.68368	-0.000196385		0.9275	0.149	0.186
	-3.49706	27.8753	-3.68353	-0.00384156		0.928333	0.149	0.186
	-3.49676	28.013	-3.68338	-0.00270847		0.929167	0.149	0.186
	-3.49645	27.8784	-3.68323	-0.00157227		0.93	0.151	0.186
	-3.49615	28.3267	-3.68307	-0.000436076		0.930833	0.151	0.186
	-3.49584	28.8414	-3.68292	0.000700122		0.931667	0.151	0.187
	-3.49553	28.5248	-3.68277	0.000202063		0.9325	0.151	0.187
	-3.49523	27.9826	-3.68261	-0.000292884		0.933333	0.15	0.187
	-3.49492	27.7103	-3.68246	-0.000787831		0.934167	0.151	0.186
	-3.49462	27.3954	-3.68231	-0.00128278		0.935	0.151	0.187
	-3.49431	26.7651	-3.68216	-0.0065591		0.935833	0.152	0.187
	-3.49401	26.1866	-3.682	-0.0118354		0.936667	0.152	0.187
	-3.4937	26.404	-3.68185	-0.0161156		0.9375	0.152	0.186
	-3.4934	27.2883	-3.6817	-0.0203958		0.938333	0.152	0.186
	-3.49309	27.8082	-3.68154	-0.0180549		0.939167	0.152	0.186
	-3.49278	28.0676	-3.68139	0.000226966		0.94	0.152	0.186
	-3.49248	28.2411	-3.68124	0.0185089		0.940833	0.152	0.186
	-3.49217	28.4106	-3.68109	0.0208529		0.941667	0.154	0.186
	-3.49187	27.8534	-3.68093	0.00287602		0.9425	0.155	0.186
	-3.49156	27.4741	-3.68078	-0.0151008		0.943333	0.154	0.186
	-3.49126	27.3504	-3.68063	-0.0149483		0.944167	0.153	0.185
	-3.49095	26.9177	-3.68048	-0.0147958		0.945	0.153	0.185
	-3.49065	26.5047	-3.68032	-0.0221577		0.945833	0.153	0.185
	-3.49034	26.2812	-3.68017	-0.0295165		0.946667	0.154	0.185
	-3.49003	26.7551	-3.68002	-0.0183475		0.9475	0.155	0.185
	-3.48973	27.1078	-3.67986	-0.00717856		0.948333	0.154	0.184
	-3.48942	26.876	-3.67971	-0.00258396		0.949167	0.153	0.184
	-3.48912	26.7447	-3.67956	-0.0075521		0.95	0.155	0.184
	-3.48881	26.9231	-3.67941	-0.0071412		0.950833	0.155	0.184
	-3.48851	27.3133	-3.67925	-0.0067303		0.951667	0.155	0.184
	-3.4882	27.8212	-3.6791	-0.00338397		0.9525	0.155	0.184
	-3.4879	29.1733	-3.67895	-3.45155e-05		0.953333	0.155	0.184
	-3.48759	29.9915	-3.67879	0.00869398		0.954167	0.155	0.184
	-3.48728	29.93	-3.67864	0.00785973		0.955	0.155	0.184
	-3.48698	29.3625	-3.67849	0.00184566		0.955833	0.155	0.184
	-3.48667	29.0014	-3.67834	-0.00416841		0.956667	0.155	0.184
	-3.48637	28.6363	-3.67818	-0.0161592		0.9575	0.155	0.184
	-3.48606	27.7041	-3.67803	-0.0185872		0.958333	0.156	0.184
	-3.48576	27.0862	-3.67788	-0.0119195		0.959167	0.156	0.184
	-3.48545	27.0852	-3.67772	-0.00525169		0.96	0.156	0.184
	-3.48515	27.244	-3.67757	0.00151569		0.960833	0.155	0.184
	-3.48484	27.1534	-3.67742	0.00828619		0.961667	0.155	0.183
	-3.48453	27.5953	-3.67727	0.00837958		0.9625	0.156	0.183
	-3.48423	28.7378	-3.67711	0.000504011		0.963333	0.156	0.184
	-3.48392	29.5207	-3.67696	-0.00288902		0.964167	0.156	0.184
	-3.48362	28.8402	-3.67681	-0.00627894		0.965	0.156	0.184
	-3.48331	28.3097	-3.67665	-0.0057871		0.965833	0.157	0.184
	-3.48301	28.5483	-3.6765	-0.00529527		0.966667	0.157	0.184
	-3.4827	29.7505	-3.67635	-0.00510227		0.9675	0.157	0.184
	-3.48239	30.2429	-3.6762	-0.00490616		0.968333	0.157	0.184
	-3.48209	29.7412	-3.67604	-0.00650618		0.969167	0.157	0.184
	-3.48178	29.4995	-3.67589	-0.0128876		0.97	0.157	0.184
	-3.48148	29.6111	-3.67574	-0.0195678		0.970833	0.156	0.185
	-3.48117	29.3605	-3.67559	-0.0214635		0.971667	0.158	0.185
	-3.48087	29.1326	-3.67543	-0.021311		0.9725	0.158	0.185
	-3.48056	28.7933	-3.67528	-0.0259398		0.973333	0.158	0.185
	-3.48026	28.4121	-3.67513	-0.0345532		0.974167	0.157	0.185
	-3.47995	28.1289	-3.67497	-0.0320068		0.975	0.157	0.185
	-3.47964	27.9271	-3.67482	-0.0292644		0.975833	0.157	0.185
	-3.47934	28.0611	-3.67467	-0.0376785		0.976667	0.158	0.185
	-3.47903	28.2361	-3.67452	-0.0433034		0.9775	0.159	0.185
	-3.47873	28.7663	-3.67436	-0.0409563		0.978333	0.159	0.185
	-3.47842	28.8365	-3.67421	-0.0316893		0.979167	0.159	0.185
	-3.47812	29.2017	-3.67406	-0.0176409		0.98	0.159	0.185
	-3.47781	29.9663	-3.6739	-0.00179951		0.980833	0.159	0.185
	-3.47751	30.2046	-3.67375	0.00607605		0.981667	0.159	0.185
	-3.4772	29.5654	-3.6736	0.00319042		0.9825	0.159	0.185
	-3.47689	29.1271	-3.67345	-0.00766416		0.983333	0.16	0.185
	-3.47659	29.2139	-3.67329	-0.0208098		0.984167	0.16	0.185
	-3.47628	29.2951	-3.67314	-0.0227958		0.985	0.161	0.185
	-3.47598	29.1568	-3.67299	-0.0160689		0.985833	0.161	0.185
	-3.47567	29.0887	-3.67283	-0.009342		0.986667	0.161	0.185
	-3.47537	28.826	-3.67268	-0.0019178		0.9875	0.162	0.185
	-3.47506	28.7077	-3.67253	0.00550951		0.988333	0.162	0.186
	-3.47476	28.4561	-3.67238	0.0160217		0.989167	0.162	0.186
	-3.47445	28.6046	-3.67222	0.026537		0.99	0.162	0.186
	-3.47414	28.5126	-3.67207	0.0319689		0.990833	0.162	0.186
	-3.47384	28.5501	-3.67192	0.029435		0.991667	0.164	0.186
	-3.47353	28.5481	-3.67177	0.0243081		0.9925	0.164	0.186
	-3.47323	29.0318	-3.67161	0.0191812		0.993333	0.165	0.186
	-3.47292	29.3638	-3.67146	0.0199314		0.994167	0.165	0.186
	-3.47262	29.1182	-3.67131	0.0254661		0.995	0.166	0.186
	-3.47231	28.9278	-3.67115	0.0333884		0.995833	0.166	0.186
	-3.47201	29.1149	-3.671	0.0333448		0.996667	0.166	0.186
	-3.4717	28.9809	-3.67085	0.0196513		0.9975	0.166	0.186
	-3.47139	28.8414	-3.6707	0.00596088		0.998333	0.167	0.186
	-3.47109	28.9598	-3.67054	-0.0017964		0.999167	0.167	0.186
	-3.47078	29.1845	-3.67039	0.00160286		1	0.167	0.186
	-3.47048	28.9143	-3.67024	0.0109788		1.00083	0.167	0.187
	-3.47017	28.5401	-3.67008	0.0155765		1.00167	0.168	0.187
	-3.46987	28.6923	-3.66993	0.0196731		1.0025	0.168	0.187
	-3.46956	28.7232	-3.66978	0.0237727		1.00333	0.169	0.186
	-3.46926	28.7323	-3.66963	0.0299611		1.00417	0.169	0.186
	-3.46895	28.4867	-3.66947	0.0313713		1.005	0.17	0.186
	-3.46864	28.3159	-3.66932	0.0265525		1.00583	0.171	0.186
	-3.46834	28.4904	-3.66917	0.0169524		1.00667	0.171	0.186
	-3.46803	28.6785	-3.66901	0.0125321		1.0075	0.171	0.186
	-3.46773	28.8645	-3.66886	0.0192715		1.00833	0.171	0.186
	-3.46742	28.7818	-3.66871	0.0278008		1.00917	0.171	0.186
	-3.46712	29.3543	-3.66856	0.0283642		1.01	0.172	0.186
	-3.46681	30.2142	-3.6684	0.0181664		1.01083	0.172	0.186
	-3.46651	30.8188	-3.66825	0.00319042		1.01167	0.172	0.186
	-3.4662	30.3357	-3.6681	-0.00944473		1.0125	0.172	0.186
	-3.46589	29.255	-3.66795	-0.0141078		1.01333	0.173	0.186
	-3.46559	28.6149	-3.66779	-0.00442989		1.01417	0.173	0.186
	-3.46528	28.208	-3.66764	0.00525114		1.015	0.174	0.186
	-3.46498	28.2541	-3.66749	0.00705972		1.01583	0.174	0.186
	-3.46467	28.6183	-3.66733	0.00887141		1.01667	0.174	0.186
	-3.46437	29.1662	-3.66718	0.00112036		1.0175	0.174	0.186
	-3.46406	29.6859	-3.66703	-0.00663069		1.01833	0.175	0.187
	-3.46376	29.796	-3.66688	-0.0152814		1.01917	0.175	0.187
	-3.46345	29.7536	-3.66672	-0.0239289		1.02	0.175	0.187
	-3.46314	29.9757	-3.66657	-0.0230168		1.02083	0.175	0.187
	-3.46284	30.3428	-3.66642	-0.0221017		1.02167	0.175	0.187
	-3.46253	29.9907	-3.66626	-0.032645		1.0225	0.176	0.187
	-3.46223	29.3383	-3.66611	-0.0431851		1.02333	0.177	0.187
	-3.46192	29.3154	-3.66596	-0.0395804		1.02417	0.177	0.187
	-3.46162	28.9083	-3.66581	-0.0280068		1.025	0.177	0.187
	-3.46131	28.1293	-3.66565	-0.0217873		1.02583	0.177	0.187
	-3.46101	28.1328	-3.6655	-0.0235336		1.02667	0.177	0.187
	-3.4607	28.2826	-3.66535	-0.0229919		1.0275	0.176	0.187
	-3.46039	27.8097	-3.66519	-0.0176658		1.02833	0.177	0.187
	-3.46009	28.0339	-3.66504	-0.0191164		1.02917	0.177	0.187
	-3.45978	28.1285	-3.66489	-0.0205639		1.03	0.177	0.187
	-3.45948	28.1931	-3.66474	-0.0217126		1.03083	0.177	0.187
	-3.45917	27.974	-3.66458	-0.0228612		1.03167	0.178	0.187
	-3.45887	27.5551	-3.66443	-0.0206262		1.0325	0.178	0.188
	-3.45856	28.1851	-3.66428	-0.018388		1.03333	0.178	0.188
	-3.45825	28.5382	-3.66412	-0.016153		1.03417	0.178	0.188
	-3.45795	28.3152	-3.66397	-0.0139148		1.035	0.178	0.188
	-3.45764	28.1564	-3.66382	-0.0068984		1.03583	0.178	0.188
	-3.45734	27.8945	-3.66367	0.000121128		1.03667	0.179	0.188
	-3.45703	28.4342	-3.66351	0.00714065		1.0375	0.179	0.188
	-3.45673	28.6802	-3.66336	0.0141602		1.03833	0.179	0.188
	-3.45642	28.7018	-3.66321	0.0126691		1.03917	0.179	0.188
	-3.45612	28.808	-3.66306	0.0111812		1.04	0.178	0.189
	-3.45581	28.8334	-3.6629	0.00969321		1.04083	0.179	0.189
	-3.4555	29.1531	-3.66275	0.00820526		1.04167	0.18	0.189
	-3.4552	29.2622	-3.6626	0.0067173		1.0425	0.18	0.189
	-3.45489	29.0946	-3.66244	0.00522935		1.04333	0.18	0.189
	-3.45459	29.2078	-3.66229	0.0037414		1.04417	0.18	0.19
	-3.45428	29.441	-3.66214	0.00225345		1.045	0.18	0.19
	-3.45398	29.3921	-3.66199	0.0034519		1.04583	0.181	0.19
	-3.45367	29.2716	-3.66183	0.00465347		1.04667	0.182	0.19
	-3.45337	28.9489	-3.66168	0.00615387		1.0475	0.182	0.19
	-3.45306	28.5847	-3.66153	0.00765428		1.04833	0.182	0.19
	-3.45275	28.5027	-3.66137	0.0059671		1.04917	0.182	0.19
	-3.45245	28.096	-3.66122	0.0090613		1.05	0.183	0.19
	-3.45214	27.7425	-3.66107	0.0142473		1.05083	0.183	0.19
	-3.45184	28.2129	-3.66092	0.0114644		1.05167	0.183	0.19
	-3.45153	28.5533	-3.66076	0.00698812		1.0525	0.182	0.19
	-3.45123	29.1999	-3.66061	0.0072963		1.05333	0.182	0.19
	-3.45092	29.4684	-3.66046	0.00491495		1.05417	0.182	0.19
	-3.45062	29.3715	-3.6603	0.0025336		1.055	0.184	0.19
	-3.45031	29.5407	-3.66015	0.00443557		1.05583	0.185	0.19
	-3.45	30.3177	-3.66	0.0143065		1.05667	0.185	0.19
	-3.4497	30.5486	-3.65985	0.0259704		1.0575	0.184	0.19
	-3.44939	30.0164	-3.65969	0.0264778		1.05833	0.185	0.19
	-3.44909	29.5745	-3.65954	0.0115423		1.05917	0.185	0.19
	-3.44878	29.8713	-3.65939	-0.00339019		1.06	0.185	0.19
	-3.44848	29.5754	-3.65924	-0.007963		1.06083	0.185	0.19
	-3.44817	28.9482	-3.65908	0.0018083		1.06167	0.186	0.189
	-3.44787	28.6495	-3.65893	0.0139703		1.0625	0.186	0.189
	-3.44756	28.6492	-3.65878	0.0261323		1.06333	0.187	0.189
	-3.44725	28.7606	-3.65862	0.0263408		1.06417	0.187	0.189
	-3.44695	29.3439	-3.65847	0.0153929		1.065	0.187	0.189
	-3.44664	29.2328	-3.65832	0.00824261		1.06583	0.187	0.189
	-3.44634	29.2949	-3.65817	0.00109234		1.06667	0.187	0.189
	-3.44603	29.328	-3.65801	-0.00675521		1.0675	0.186	0.189
	-3.44573	28.4132	-3.65786	-0.0146028		1.06833	0.188	0.189
	-3.44542	28.01	-3.65771	-0.0124891		1.06917	0.188	0.189
	-3.44512	27.9253	-3.65755	-0.0103755		1.07	0.188	0.189
	-3.44481	27.4084	-3.6574	-0.00826184		1.07083	0.187	0.189
	-3.4445	28.0052	-3.65725	-0.00614508		1.07167	0.187	0.189
	-3.4442	28.5196	-3.6571	-0.00074425		1.0725	0.187	0.188
	-3.44389	27.5019	-3.65694	0.00465658		1.07333	0.189	0.188
	-3.44359	26.9348	-3.65679	0.0100574		1.07417	0.189	0.188
	-3.44328	27.7522	-3.65664	0.0154582		1.075	0.189	0.188
	-3.44298	28.3906	-3.65648	0.0128901		1.07583	0.189	0.188
	-3.44267	28.3661	-3.65633	0.010322		1.07667	0.19	0.188
	-3.44237	28.1627	-3.65618	0.00775389		1.0775	0.19	0.188
	-3.44206	28.2126	-3.65603	0.00518888		1.07833	0.19	0.187
	-3.44175	27.409	-3.65587	0.0153306		1.07917	0.19	0.187
	-3.44145	26.4663	-3.65572	0.0254724		1.08	0.19	0.187
	-3.44114	26.6722	-3.65557	0.0409931		1.08083	0.19	0.187
	-3.44084	27.3945	-3.65542	0.0469512		1.08167	0.19	0.187
	-3.44053	28.2217	-3.65526	0.0353775		1.0825	0.19	0.187
	-3.44023	28.5414	-3.65511	0.0238039		1.08333	0.191	0.187
	-3.43992	28.5843	-3.65496	0.0152186		1.08417	0.191	0.187
	-3.43962	28.9311	-3.6548	0.0161991		1.085	0.192	0.186
	-3.43931	29.4442	-3.65465	0.017824		1.08583	0.192	0.186
	-3.439	29.6094	-3.6545	0.00988621		1.08667	0.192	0.186
	-3.4387	29.4137	-3.65435	-0.00163764		1.0875	0.193	0.186
	-3.43839	28.6008	-3.65419	-0.0131615		1.08833	0.193	0.186
	-3.43809	28.0545	-3.65404	-0.0147242		1.08917	0.193	0.186
	-3.43778	28.0011	-3.65389	-0.0162868		1.09	0.193	0.186
	-3.43748	28.3827	-3.65373	-0.00828674		1.09083	0.193	0.186
	-3.43717	28.6088	-3.65358	-0.000283545		1.09167	0.194	0.186
	-3.43686	28.5629	-3.65343	0.0097866		1.0925	0.194	0.186
	-3.43656	28.1843	-3.65328	0.0198599		1.09333	0.194	0.186
	-3.43625	27.9718	-3.65312	0.0108076		1.09417	0.194	0.186
	-3.43595	27.8799	-3.65297	0.00175539		1.095	0.194	0.186
	-3.43564	28.137	-3.65282	0.00166823		1.09583	0.194	0.186
	-3.43534	28.7841	-3.65266	0.00158107		1.09667	0.194	0.186
	-3.43503	29.2232	-3.65251	0.000896233		1.0975	0.195	0.186
	-3.43473	29.4007	-3.65236	0.000211401		1.09833	0.195	0.186
	-3.43442	29.2858	-3.65221	-0.00490927		1.09917	0.195	0.186
	-3.43411	30.0676	-3.65205	-0.0195896		1.1	0.195	0.186
	-3.43381	30.3863	-3.6519	-0.0342699		1.10083	0.196	0.186
	-3.4335	29.6119	-3.65175	-0.0393874		1.10167	0.196	0.186
	-3.4332	28.7533	-3.65159	-0.0361376		1.1025	0.196	0.187
	-3.43289	27.9903	-3.65144	-0.0328878		1.10333	0.196	0.187
	-3.43259	27.8457	-3.65129	-0.0290403		1.10417	0.196	0.187
	-3.43228	28.4889	-3.65114	-0.0251927		1.105	0.196	0.187
	-3.43198	28.9756	-3.65098	-0.0181763		1.10583	0.196	0.187
	-3.43167	28.9498	-3.65083	-0.0111568		1.10667	0.197	0.187
	-3.43136	28.8682	-3.65068	-0.00413728		1.1075	0.198	0.187
	-3.43106	28.3943	-3.65053	0.00288225		1.10833	0.197	0.187
	-3.43075	27.879	-3.65037	-0.00125476		1.10917	0.196	0.187
	-3.43045	28.06	-3.65022	-0.00539177		1.11	0.197	0.187
	-3.43014	28.087	-3.65007	-0.00952878		1.11083	0.198	0.187
	-3.42984	28.3734	-3.64991	-0.0136658		1.11167	0.198	0.187
	-3.42953	28.9892	-3.64976	-0.011879		1.1125	0.198	0.188
	-3.42923	29.4125	-3.64961	-0.0100891		1.11333	0.198	0.188
	-3.42892	28.847	-3.64946	-0.00829919		1.11417	0.198	0.188
	-3.42861	28.6793	-3.6493	-0.00650929		1.115	0.198	0.188
	-3.42831	28.7384	-3.64915	-0.00711007		1.11583	0.198	0.188
	-3.428	28.94	-3.649	-0.00771086		1.11667	0.198	0.188
	-3.4277	29.6559	-3.64884	-0.00831164		1.1175	0.198	0.188
	-3.42739	29.5532	-3.64869	-0.00891243		1.11833	0.199	0.188
	-3.42709	29.4011	-3.64854	-0.00859803		1.11917	0.198	0.188
	-3.42678	29.3112	-3.64839	-0.00828051		1.12	0.199	0.189
	-3.42648	29.5253	-3.64823	-0.00796611		1.12083	0.199	0.189
	-3.42617	29.972	-3.64808	-0.0076486		1.12167	0.2	0.189
	-3.42586	30.3291	-3.64793	-0.0121156		1.1225	0.2	0.189
	-3.42556	30.1091	-3.64777	-0.0165794		1.12333	0.2	0.189
	-3.42525	28.9119	-3.64762	-0.0210433		1.12417	0.199	0.189
	-3.42495	28.2016	-3.64747	-0.0255071		1.125	0.2	0.189
	-3.42464	28.8411	-3.64732	-0.0260394		1.12583	0.2	0.189
	-3.42434	28.8235	-3.64716	-0.0265686		1.12667	0.2	0.189
	-3.42403	28.6255	-3.64701	-0.0217219		1.1275	0.201	0.189
	-3.42373	29.0722	-3.64686	-0.0264348		1.12833	0.201	0.189
	-3.42342	29.1036	-3.64671	-0.0337407		1.12917	0.201	0.189
	-3.42311	28.6422	-3.64655	-0.0410435		1.13	0.201	0.189
	-3.42281	27.8337	-3.6464	-0.0483463		1.13083	0.201	0.189
	-3.4225	27.3889	-3.64625	-0.0556491		1.13167	0.202	0.19
	-3.4222	27.4472	-3.64609	-0.0570001		1.1325	0.202	0.19
	-3.42189	27.8086	-3.64594	-0.0487852		1.13333	0.202	0.19
	-3.42159	27.9081	-3.64579	-0.0459525		1.13417	0.202	0.19
	-3.42128	28.1411	-3.64564	-0.0431167		1.135	0.202	0.191
	-3.42098	29.0956	-3.64548	-0.0396863		1.13583	0.202	0.191
	-3.42067	29.8306	-3.64533	-0.0362528		1.13667	0.203	0.191
	-3.42036	29.6671	-3.64518	-0.0328193		1.1375	0.203	0.191
	-3.42006	28.9029	-3.64502	-0.0293858		1.13833	0.203	0.191
	-3.41975	28.3617	-3.64487	-0.0253577		1.13917	0.203	0.192
	-3.41945	27.8794	-3.64472	-0.0213266		1.14	0.204	0.192
	-3.41914	28.2858	-3.64457	-0.0172985		1.14083	0.204	0.192
	-3.41884	29.2558	-3.64441	-0.0132673		1.14167	0.205	0.192
	-3.41853	29.1572	-3.64426	-0.024978		1.1425	0.205	0.193
	-3.41823	29.0498	-3.64411	-0.0366855		1.14333	0.205	0.193
	-3.41792	29.1708	-3.64395	-0.0388302		1.14417	0.205	0.193
	-3.41761	29.0025	-3.6438	-0.0250371		1.145	0.207	0.193
	-3.41731	28.7663	-3.64365	-0.0122525		1.14583	0.207	0.193
	-3.417	29.1873	-3.6435	-0.00903072		1.14667	0.208	0.193
	-3.4167	29.7637	-3.64334	-0.0179615		1.1475	0.208	0.193
	-3.41639	29.6798	-3.64319	-0.0268924		1.14833	0.208	0.193
	-3.41609	29.7864	-3.64304	-0.0358232		1.14917	0.207	0.193
	-3.41578	29.7948	-3.64289	-0.0351913		1.15	0.208	0.193
	-3.41548	29.5027	-3.64273	-0.0214106		1.15083	0.209	0.193
	-3.41517	28.7363	-3.64258	-0.00762992		1.15167	0.21	0.193
	-3.41486	27.8925	-3.64243	-0.00251547		1.1525	0.21	0.193
	-3.41456	27.9062	-3.64227	-0.00696377		1.15333	0.21	0.193
	-3.41425	27.8951	-3.64212	-0.0114121		1.15417	0.209	0.194
	-3.41395	28.2424	-3.64197	-0.00629761		1.155	0.209	0.194
	-3.41364	28.0571	-3.64182	0.00419588		1.15583	0.21	0.194
	-3.41334	27.935	-3.64166	0.0146894		1.15667	0.212	0.194
	-3.41303	27.7488	-3.64151	0.00725272		1.1575	0.212	0.194
	-3.41272	27.7495	-3.64136	-0.000183933		1.15833	0.212	0.194
	-3.41242	28.1341	-3.6412	-0.000719347		1.15917	0.212	0.194
	-3.41211	28.3168	-3.64105	0.00830798		1.16	0.212	0.194
	-3.41181	28.844	-3.6409	0.0119563		1.16083	0.212	0.194
	-3.4115	28.4079	-3.64075	-0.000333351		1.16167	0.212	0.194
	-3.4112	27.9808	-3.64059	-0.0221857		1.1625	0.213	0.194
	-3.41089	28.3088	-3.64044	-0.0344753		1.16333	0.213	0.194
	-3.41059	28.472	-3.64029	-0.021862		1.16417	0.214	0.195
	-3.41028	28.7455	-3.64013	-0.00924862		1.165	0.214	0.195
	-3.40997	28.8027	-3.63998	-0.000868765		1.16583	0.214	0.195
	-3.40967	28.2613	-3.63983	-0.00205166		1.16667	0.215	0.195
	-3.40936	27.7917	-3.63968	0.00214449		1.1675	0.215	0.195
	-3.40906	27.8774	-3.63952	0.00634065		1.16833	0.215	0.196
	-3.40875	28.0646	-3.63937	0.00714999		1.16917	0.214	0.196
	-3.40845	28.2201	-3.63922	0.00795934		1.17	0.215	0.196
	-3.40814	28.306	-3.63906	0.00876869		1.17083	0.215	0.196
	-3.40784	28.135	-3.63891	0.00957803		1.17167	0.215	0.196
	-3.40753	27.8393	-3.63876	0.00725583		1.1725	0.215	0.196
	-3.40722	28.0732	-3.63861	0.00493674		1.17333	0.215	0.196
	-3.40692	28.6058	-3.63845	0.00261765		1.17417	0.215	0.196
	-3.40661	28.7233	-3.6383	0.000298562		1.175	0.215	0.196
	-3.40631	28.828	-3.63815	0.00514842		1.17583	0.216	0.196
	-3.406	28.8558	-3.638	0.0100014		1.17667	0.216	0.196
	-3.4057	29.0318	-3.63784	0.00578967		1.1775	0.216	0.197
	-3.40539	29.2135	-3.63769	0.00157795		1.17833	0.216	0.197
	-3.40509	28.9784	-3.63754	0.00408693		1.17917	0.216	0.197
	-3.40478	28.1733	-3.63738	0.014568		1.18	0.216	0.197
	-3.40447	28.398	-3.63723	0.0193711		1.18083	0.216	0.197
	-3.40417	28.5822	-3.63708	0.00983018		1.18167	0.216	0.197
	-3.40386	28.3856	-3.63693	-0.00459487		1.1825	0.216	0.198
	-3.40356	28.2435	-3.63677	-0.0142354		1.18333	0.216	0.198
	-3.40325	28.1444	-3.63662	-0.00833654		1.18417	0.216	0.198
	-3.40295	28.3376	-3.63647	-0.00243765		1.185	0.216	0.198
	-3.40264	28.7503	-3.63631	-0.00288902		1.18583	0.217	0.198
	-3.40234	28.8701	-3.63616	-0.00333727		1.18667	0.218	0.198
	-3.40203	28.9618	-3.63601	-0.00378553		1.1875	0.218	0.198
	-3.40172	29.2128	-3.63586	-0.00423378		1.18833	0.218	0.198
	-3.40142	29.2868	-3.6357	-0.0034898		1.18917	0.216	0.198
	-3.40111	28.9104	-3.63555	-0.00274271		1.19	0.216	0.198
	-3.40081	28.6665	-3.6354	-0.00199562		1.19083	0.217	0.198
	-3.4005	29.1131	-3.63524	-0.00124854		1.19167	0.218	0.198
	-3.4002	29.1824	-3.63509	0.00338031		1.1925	0.218	0.199
	-3.39989	29.3743	-3.63494	0.00801226		1.19333	0.218	0.199
	-3.39959	30.1286	-3.63479	0.0126442		1.19417	0.217	0.199
	-3.39928	30.5789	-3.63463	0.0172762		1.195	0.218	0.199
	-3.39897	29.9307	-3.63448	0.0166256		1.19583	0.218	0.199
	-3.39867	29.4273	-3.63433	0.0159781		1.19667	0.218	0.199
	-3.39836	28.9121	-3.63418	0.0198132		1.1975	0.218	0.199
	-3.39806	28.3331	-3.63402	0.0156793		1.19833	0.219	0.199
	-3.39775	27.9741	-3.63387	0.0118753		1.19917	0.219	0.199
	-3.39745	27.6882	-3.63372	0.00807452		1.2	0.218	0.199
	-3.39714	27.944	-3.63356	0.00377253		1.20083	0.218	0.199
	-3.39684	28.2941	-3.63341	-0.000526349		1.20167	0.218	0.199
	-3.39653	28.1142	-3.63326	-0.003633		1.2025	0.219	0.2
	-3.39622	27.5457	-3.63311	-0.00673653		1.20333	0.219	0.2
	-3.39592	27.2514	-3.63295	-0.00984318		1.20417	0.219	0.2
	-3.39561	27.8661	-3.6328	-0.0129467		1.205	0.219	0.2
	-3.39531	28.8899	-3.63265	-0.0213328		1.20583	0.22	0.2
	-3.395	28.7817	-3.63249	-0.0297158		1.20667	0.221	0.2
	-3.3947	28.3557	-3.63234	-0.0189763		1.2075	0.221	0.2
	-3.39439	28.4427	-3.63219	-0.00823382		1.20833	0.222	0.2
	-3.39409	27.8962	-3.63204	-0.00526414		1.20917	0.223	0.2
	-3.39378	27.4046	-3.63188	-0.00229135		1.21	0.222	0.201
	-3.39347	27.5091	-3.63173	0.000379496		1.21083	0.221	0.201
	-3.39317	28.1923	-3.63158	0.00305345		1.21167	0.223	0.201
	-3.39286	27.8068	-3.63142	-0.000361367		1.2125	0.223	0.201
	-3.39256	27.2444	-3.63127	-0.00855445		1.21333	0.223	0.202
	-3.39225	27.5754	-3.63112	-0.0114712		1.21417	0.223	0.202
	-3.39195	28.1632	-3.63097	-0.00322832		1.215	0.223	0.202
	-3.39164	28.2051	-3.63081	0.00740214		1.21583	0.224	0.202
	-3.39134	28.2137	-3.63066	0.00687917		1.21667	0.224	0.202
	-3.39103	28.3974	-3.63051	-0.00799102		1.2175	0.225	0.202
	-3.39072	28.5027	-3.63036	-0.0180767		1.21833	0.226	0.202
	-3.39042	28.3421	-3.6302	-0.00809374		1.21917	0.227	0.202
	-3.39011	28.3034	-3.63005	0.0098613		1.22	0.227	0.202
	-3.38981	28.7968	-3.6299	0.0203423		1.22083	0.227	0.202
	-3.3895	29.6875	-3.62974	0.01967		1.22167	0.227	0.202
	-3.3892	30.222	-3.62959	0.0124201		1.2225	0.227	0.202
	-3.38889	30.0263	-3.62944	0.00517332		1.22333	0.227	0.202
	-3.38858	29.6239	-3.62929	-0.00277384		1.22417	0.227	0.202
	-3.38828	29.7413	-3.62913	-0.0107179		1.225	0.228	0.202
	-3.38797	29.8307	-3.62898	-0.00872565		1.22583	0.228	0.202
	-3.38767	30.0526	-3.62883	-0.0067303		1.22667	0.228	0.202
	-3.38736	30.2059	-3.62867	-0.00473495		1.2275	0.228	0.202
	-3.38706	29.4111	-3.62852	-0.0027396		1.22833	0.229	0.202
	-3.38675	28.7708	-3.62837	0.00732431		1.22917	0.229	0.202
	-3.38645	28.7495	-3.62822	0.0173882		1.23	0.229	0.202
	-3.38614	29.1389	-3.62806	0.0117135		1.23083	0.229	0.202
	-3.38583	28.5476	-3.62791	0.00125733		1.23167	0.229	0.202
	-3.38553	28.2152	-3.62776	0.00549083		1.2325	0.229	0.202
	-3.38522	28.5955	-3.6276	0.020884		1.23333	0.23	0.202
	-3.38492	28.7867	-3.62745	0.0341853		1.23417	0.229	0.202
	-3.38461	29.0955	-3.6273	0.0395176		1.235	0.231	0.202
	-3.38431	29.3322	-3.62715	0.0353869		1.23583	0.232	0.202
	-3.384	29.3175	-3.62699	0.0312561		1.23667	0.232	0.202
	-3.3837	29.6437	-3.62684	0.0298148		1.2375	0.232	0.202
	-3.38339	30.1268	-3.62669	0.0235922		1.23833	0.232	0.202
	-3.38308	29.778	-3.62654	0.00806829		1.23917	0.232	0.202
	-3.38278	29.3001	-3.62638	0.000516463		1.24	0.232	0.202
	-3.38247	29.5997	-3.62623	0.00730875		1.24083	0.232	0.202
	-3.38217	29.5614	-3.62608	0.014101		1.24167	0.232	0.202
	-3.38186	29.4965	-3.62592	0.0106333		1.2425	0.232	0.203
	-3.38156	29.1938	-3.62577	0.00716556		1.24333	0.233	0.203
	-3.38125	29.195	-3.62562	0.00369782		1.24417	0.233	0.203
	-3.38095	29.3088	-3.62547	0.000230079		1.245	0.234	0.203
	-3.38064	28.7123	-3.62531	-0.0043365		1.24583	0.234	0.203
	-3.38033	27.8511	-3.62516	-0.00889998		1.24667	0.234	0.203
	-3.38003	26.8175	-3.62501	-0.0158541		1.2475	0.234	0.203
	-3.37972	26.2588	-3.62485	-0.0180269		1.24833	0.234	0.203
	-3.37942	27.0621	-3.6247	-0.0121311		1.24917	0.233	0.203
	-3.37911	27.5493	-3.62455	-0.00145399		1.25	0.234	0.203
	-3.37881	27.8874	-3.6244	0.00902394		1.25083	0.235	0.203
	-3.3785	27.8634	-3.62424	0.0147205		1.25167	0.236	0.204
	-3.3782	28.0428	-3.62409	0.0156139		1.2525	0.235	0.204
	-3.37789	28.6453	-3.62394	0.00853833		1.25333	0.235	0.204
	-3.37758	28.7936	-3.62378	-0.00321898		1.25417	0.235	0.204
	-3.37728	29.7915	-3.62363	-0.0149763		1.255	0.235	0.203
	-3.37697	29.9207	-3.62348	-0.0220519		1.25583	0.236	0.204
	-3.37667	29.0099	-3.62333	-0.0179709		1.25667	0.237	0.204
	-3.37636	28.5397	-3.62317	-0.00791319		1.2575	0.237	0.204
	-3.37606	27.9701	-3.62302	-0.00263688		1.25833	0.237	0.204
	-3.37575	27.7235	-3.62287	-0.00488126		1.25917	0.237	0.205
	-3.37545	28.2505	-3.62271	-0.00712564		1.26	0.237	0.205
	-3.37514	28.1439	-3.62256	-0.000404947		1.26083	0.237	0.205
	-3.37483	27.9009	-3.62241	0.00631574		1.26167	0.237	0.205
	-3.37453	28.4239	-3.62226	0.00307524		1.2625	0.238	0.205
	-3.37422	28.6152	-3.6221	-0.00494663		1.26333	0.238	0.205
	-3.37392	28.5886	-3.62195	-0.00549761		1.26417	0.238	0.205
	-3.37361	28.2472	-3.6218	0.00192037		1.265	0.238	0.205
	-3.37331	28.0746	-3.62165	0.00694454		1.26583	0.238	0.206
	-3.373	28.7676	-3.62149	0.00718735		1.26667	0.238	0.206
	-3.3727	29.123	-3.62134	0.00105499		1.2675	0.239	0.206
	-3.37239	29.4814	-3.62119	-0.00507737		1.26833	0.239	0.206
	-3.37208	30.1436	-3.62103	-0.0156923		1.26917	0.239	0.206
	-3.37178	30.2134	-3.62088	-0.0263072		1.27	0.239	0.206
	-3.37147	30.5219	-3.62073	-0.0182946		1.27083	0.239	0.207
	-3.37117	30.5374	-3.62058	-0.0102821		1.27167	0.238	0.207
	-3.37086	30.2075	-3.62042	-0.0137747		1.2725	0.238	0.207
	-3.37056	29.7801	-3.62027	-0.0252363		1.27333	0.239	0.207
	-3.37025	29.0169	-3.62012	-0.029227		1.27417	0.239	0.207
	-3.36995	28.833	-3.61996	-0.0220612		1.275	0.239	0.207
	-3.36964	28.9786	-3.61981	-0.011907		1.27583	0.239	0.207
	-3.36933	28.4577	-3.61966	-0.00653419		1.27667	0.24	0.207
	-3.36903	27.9021	-3.61951	-0.0124175		1.2775	0.24	0.207
	-3.36872	27.6402	-3.61935	-0.0262698		1.27833	0.24	0.207
	-3.36842	28.1239	-3.6192	-0.0336598		1.27917	0.24	0.207
	-3.36811	28.7775	-3.61905	-0.0410497		1.28	0.24	0.207
	-3.36781	29.2831	-3.61889	-0.0329998		1.28083	0.241	0.207
	-3.3675	29.299	-3.61874	-0.0249499		1.28167	0.241	0.207
	-3.36719	28.9413	-3.61859	-0.0222791		1.2825	0.241	0.207
	-3.36689	29.5819	-3.61844	-0.0196083		1.28333	0.241	0.207
	-3.36658	30.3227	-3.61828	-0.0169374		1.28417	0.241	0.207
	-3.36628	29.715	-3.61813	-0.0142635		1.285	0.241	0.207
	-3.36597	29.2342	-3.61798	-0.0116922		1.28583	0.241	0.207
	-3.36567	28.8907	-3.61783	-0.00912099		1.28667	0.241	0.207
	-3.36536	28.8853	-3.61767	-0.00654976		1.2875	0.242	0.207
	-3.36506	28.9139	-3.61752	-0.00397852		1.28833	0.242	0.207
	-3.36475	29.2128	-3.61737	-0.00140729		1.28917	0.242	0.207
	-3.36444	29.6105	-3.61721	0.00116394		1.29	0.242	0.207
	-3.36414	29.4635	-3.61706	0.00373517		1.29083	0.243	0.207
	-3.36383	29.2896	-3.61691	0.00630952		1.29167	0.243	0.207
	-3.36353	29.8562	-3.61676	0.0101664		1.2925	0.243	0.207
	-3.36322	29.9339	-3.6166	0.0140232		1.29333	0.243	0.207
	-3.36292	29.5154	-3.61645	0.0226614		1.29417	0.243	0.207
	-3.36261	29.1954	-3.6163	0.0217369		1.295	0.244	0.207
	-3.36231	29.1394	-3.61614	0.00547216		1.29583	0.244	0.207
	-3.362	28.6731	-3.61599	-0.0203553		1.29667	0.244	0.207
	-3.36169	28.5526	-3.61584	-0.0344286		1.2975	0.244	0.207
	-3.36139	28.7857	-3.61569	-0.0325609		1.29833	0.244	0.207
	-3.36108	28.8476	-3.61553	-0.0222293		1.29917	0.244	0.207
	-3.36078	29.2345	-3.61538	-0.0118977		1.3	0.244	0.207
	-3.36047	28.7336	-3.61523	-0.0101327		1.30083	0.245	0.207
	-3.36017	28.3561	-3.61507	-0.00836767		1.30167	0.245	0.207
	-3.35986	27.8584	-3.61492	-0.000227514		1.3025	0.246	0.206
	-3.35956	27.6738	-3.61477	0.00791265		1.30333	0.247	0.206
	-3.35925	28.0204	-3.61462	0.0160528		1.30417	0.246	0.206
	-3.35894	27.7447	-3.61446	0.0241961		1.305	0.247	0.206
	-3.35864	27.3715	-3.61431	0.0251331		1.30583	0.247	0.206
	-3.35833	27.2175	-3.61416	0.02607		1.30667	0.247	0.206
	-3.35803	27.2532	-3.61401	0.027007		1.3075	0.248	0.206
	-3.35772	27.6999	-3.61385	0.027944		1.30833	0.248	0.206
	-3.35742	27.8402	-3.6137	0.0145368		1.30917	0.248	0.206
	-3.35711	28.0509	-3.61355	0.0011297		1.31	0.248	0.206
	-3.35681	28.5783	-3.61339	-0.0122774		1.31083	0.248	0.206
	-3.3565	29.4142	-3.61324	-0.0256846		1.31167	0.249	0.206
	-3.35619	29.5954	-3.61309	-0.0182728		1.3125	0.249	0.206
	-3.35589	28.6302	-3.61294	-0.0108611		1.31333	0.249	0.206
	-3.35558	28.241	-3.61278	-0.00344934		1.31417	0.249	0.206
	-3.35528	28.3361	-3.61263	0.00396241		1.315	0.25	0.206
	-3.35497	28.8259	-3.61248	0.0101788		1.31583	0.251	0.206
	-3.35467	29.7087	-3.61232	0.0163952		1.31667	0.251	0.206
	-3.35436	30.0207	-3.61217	0.00667372		1.3175	0.251	0.206
	-3.35406	30.1166	-3.61202	-0.00304778		1.31833	0.251	0.206
	-3.35375	30.7515	-3.61187	-0.0109482		1.31917	0.251	0.207
	-3.35344	30.7224	-3.61171	-0.0188487		1.32	0.251	0.207
	-3.35314	29.282	-3.61156	-0.0108113		1.32083	0.252	0.207
	-3.35283	28.0321	-3.61141	-0.00277384		1.32167	0.253	0.207
	-3.35253	27.7939	-3.61125	-0.00569372		1.3225	0.253	0.208
	-3.35222	28.0278	-3.6111	-0.00861359		1.32333	0.253	0.208
	-3.35192	28.4371	-3.61095	-0.0115335		1.32417	0.253	0.208
	-3.35161	28.2646	-3.6108	-0.0144533		1.325	0.254	0.208
	-3.35131	28.2627	-3.61064	-0.00123608		1.32583	0.254	0.208
	-3.351	29.0143	-3.61049	0.0119812		1.32667	0.254	0.208
	-3.35069	29.1084	-3.61034	0.0182256		1.3275	0.254	0.209
	-3.35039	28.1332	-3.61018	0.00853211		1.32833	0.254	0.209
	-3.35008	27.5025	-3.61003	-0.00713809		1.32917	0.254	0.209
	-3.34978	27.75	-3.60988	-0.0228083		1.33	0.254	0.209
	-3.34947	28.3172	-3.60973	-0.0235367		1.33083	0.253	0.21
	-3.34917	28.5451	-3.60957	-0.0242651		1.33167	0.254	0.21
	-3.34886	28.2986	-3.60942	-0.0181826		1.3325	0.254	0.21
	-3.34856	27.998	-3.60927	-0.0121		1.33333	0.254	0.21
	-3.34825	27.5649	-3.60912	-0.0155802		1.33417	0.254	0.21
	-3.34794	27.514	-3.60896	-0.0190573		1.335	0.254	0.21
	-3.34764	27.9346	-3.60881	-0.0241313		1.33583	0.253	0.21
	-3.34733	28.4498	-3.60866	-0.0292052		1.33667	0.254	0.21
	-3.34703	28.5948	-3.6085	-0.0342792		1.3375	0.254	0.21
	-3.34672	28.3641	-3.60835	-0.0393501		1.33833	0.254	0.21
	-3.34642	27.6678	-3.6082	-0.0363555		1.33917	0.254	0.21
	-3.34611	27.0452	-3.60805	-0.0333609		1.34	0.254	0.21
	-3.34581	26.8272	-3.60789	-0.0303663		1.34083	0.255	0.21
	-3.3455	27.1692	-3.60774	-0.0273686		1.34167	0.255	0.21
	-3.34519	27.4803	-3.60759	-0.0243741		1.3425	0.255	0.21
	-3.34489	28.1816	-3.60743	-0.0213795		1.34333	0.255	0.21
	-3.34458	28.6937	-3.60728	-0.0183849		1.34417	0.254	0.21
	-3.34428	28.6538	-3.60713	-0.0153872		1.345	0.256	0.21
	-3.34397	28.9761	-3.60698	-0.0169717		1.34583	0.257	0.211
	-3.34367	28.7465	-3.60682	-0.0185561		1.34667	0.257	0.211
	-3.34336	28.4446	-3.60667	-0.0201406		1.3475	0.257	0.211
	-3.34305	28.1816	-3.60652	-0.0217219		1.34833	0.256	0.211
	-3.34275	28.082	-3.60636	-0.0233063		1.34917	0.256	0.211
	-3.34244	28.3448	-3.60621	-0.0248908		1.35	0.256	0.211
	-3.34214	28.53	-3.60606	-0.0264753		1.35083	0.256	0.211
	-3.34183	29.0617	-3.60591	-0.0280566		1.35167	0.257	0.211
	-3.34153	29.6328	-3.60575	-0.0285453		1.3525	0.257	0.211
	-3.34122	30.4671	-3.6056	-0.029034		1.35333	0.257	0.211
	-3.34092	30.5912	-3.60545	-0.0295228		1.35417	0.257	0.211
	-3.34061	30.1425	-3.6053	-0.0300084		1.355	0.257	0.212
	-3.3403	29.489	-3.60514	-0.0293017		1.35583	0.257	0.212
	-3.34	28.9177	-3.60499	-0.0285951		1.35667	0.258	0.212
	-3.33969	28.9902	-3.60484	-0.0183258		1.3575	0.258	0.212
	-3.33939	28.8991	-3.60468	-0.00805327		1.35833	0.258	0.213
	-3.33908	28.6766	-3.60453	-0.00308513		1.35917	0.258	0.213
	-3.33878	29.0544	-3.60438	0.00188613		1.36	0.258	0.213
	-3.33847	29.4015	-3.60423	-0.0144596		1.36083	0.258	0.213
	-3.33817	29.4966	-3.60407	-0.0308053		1.36167	0.259	0.214
	-3.33786	29.4459	-3.60392	-0.0407789		1.3625	0.259	0.214
	-3.33755	29.7558	-3.60377	-0.0348115		1.36333	0.259	0.214
	-3.33725	30.0866	-3.60361	-0.0218713		1.36417	0.259	0.214
	-3.33694	29.148	-3.60346	-0.0089311		1.365	0.261	0.214
	-3.33664	27.6375	-3.60331	-0.00386335		1.36583	0.261	0.215
	-3.33633	27.1865	-3.60316	0.00120752		1.36667	0.261	0.215
	-3.33603	27.3875	-3.603	0.0110598		1.3675	0.261	0.215
	-3.33572	27.5587	-3.60285	0.0113493		1.36833	0.261	0.216
	-3.33542	28.3187	-3.6027	0.000479108		1.36917	0.261	0.216
	-3.33511	29.4752	-3.60254	-0.0199507		1.37	0.262	0.216
	-3.3348	30.3183	-3.60239	-0.0445642		1.37083	0.262	0.217
	-3.3345	30.0977	-3.60224	-0.0532397		1.37167	0.263	0.216
	-3.33419	29.6183	-3.60209	-0.0471603		1.3725	0.263	0.215
	-3.33389	29.3356	-3.60193	-0.0410777		1.37333	0.263	0.216
	-3.33358	28.9122	-3.60178	-0.0339991		1.37417	0.262	0.216
	-3.33328	28.9152	-3.60163	-0.0269204		1.375	0.263	0.217
	-3.33297	29.0396	-3.60148	-0.0246262		1.37583	0.263	0.218
	-3.33267	28.8308	-3.60132	-0.0223289		1.37667	0.264	0.217
	-3.33236	28.6554	-3.60117	-0.0200316		1.3775	0.265	0.215
	-3.33205	28.4006	-3.60102	-0.0177343		1.37833	0.264	0.216
	-3.33175	28.1777	-3.60086	-0.0216161		1.37917	0.265	0.216
	-3.33144	27.9117	-3.60071	-0.0254947		1.38	0.265	0.216
	-3.33114	28.2936	-3.60056	-0.0293733		1.38083	0.266	0.216
	-3.33083	28.8874	-3.60041	-0.033252		1.38167	0.266	0.216
	-3.33053	28.7337	-3.60025	-0.0327508		1.3825	0.266	0.216
	-3.33022	28.0732	-3.6001	-0.0322465		1.38333	0.266	0.217
	-3.32992	27.5807	-3.59995	-0.0221795		1.38417	0.267	0.217
	-3.32961	27.116	-3.59979	-0.0121125		1.385	0.267	0.217
	-3.3293	27.7413	-3.59964	0.00435775		1.38583	0.268	0.217
	-3.329	28.3331	-3.59949	0.0208311		1.38667	0.268	0.217
	-3.32869	28.8489	-3.59934	0.0213634		1.3875	0.268	0.217
	-3.32839	29.4433	-3.59918	0.012336		1.38833	0.269	0.217
	-3.32808	29.2797	-3.59903	-0.000280432		1.38917	0.268	0.217
	-3.32778	29.1895	-3.59888	0.00304411		1.39	0.27	0.217
	-3.32747	29.0205	-3.59872	0.0191159		1.39083	0.27	0.217
	-3.32717	28.5906	-3.59857	0.0351907		1.39167	0.27	0.217
	-3.32686	28.1871	-3.59842	0.040106		1.3925	0.27	0.218
	-3.32655	28.0738	-3.59827	0.0450243		1.39333	0.27	0.217
	-3.32625	28.451	-3.59811	0.0403768		1.39417	0.27	0.215
	-3.32594	28.6685	-3.59796	0.0357324		1.395	0.27	0.217
	-3.32564	28.7922	-3.59781	0.0308856		1.39583	0.271	0.217
	-3.32533	28.8321	-3.59765	0.026042		1.39667	0.272	0.217
	-3.32503	29.063	-3.5975	0.0205976		1.3975	0.272	0.217
	-3.32472	28.526	-3.59735	0.0151563		1.39833	0.272	0.216
	-3.32442	27.7685	-3.5972	-0.00251236		1.39917	0.272	0.216
	-3.32411	27.8251	-3.59704	-0.0297407		1.4	0.273	0.216
	-3.3238	28.2849	-3.59689	-0.0446202		1.40083	0.273	0.216
	-3.3235	28.8161	-3.59674	-0.0435587		1.40167	0.273	0.217
	-3.32319	29.042	-3.59659	-0.0385158		1.4025	0.273	0.217
	-3.32289	28.7204	-3.59643	-0.0334699		1.40333	0.273	0.217
	-3.32258	28.1929	-3.59628	-0.0274309		1.40417	0.274	0.216
	-3.32228	28.1796	-3.59613	-0.0213888		1.405	0.274	0.216
	-3.32197	28.4549	-3.59597	-0.00110534		1.40583	0.274	0.216
	-3.32167	28.4025	-3.59582	0.0191812		1.40667	0.274	0.216
	-3.32136	28.2489	-3.59567	0.0171517		1.4075	0.274	0.216
	-3.32105	28.7425	-3.59552	0.0151252		1.40833	0.274	0.216
	-3.32075	29.0294	-3.59536	0.0144901		1.40917	0.274	0.216
	-3.32044	29.0274	-3.59521	0.0138582		1.41	0.274	0.216
	-3.32014	28.5049	-3.59506	0.0132232		1.41083	0.274	0.216
	-3.31983	28.0272	-3.5949	0.0125913		1.41167	0.274	0.216
	-3.31953	27.701	-3.59475	0.00640602		1.4125	0.275	0.216
	-3.31922	28.1137	-3.5946	0.000223853		1.41333	0.275	0.216
	-3.31891	28.166	-3.59445	-0.00595831		1.41417	0.275	0.216
	-3.31861	28.4944	-3.59429	-0.0121405		1.415	0.275	0.216
	-3.3183	29.0618	-3.59414	-0.00716611		1.41583	0.275	0.217
	-3.318	29.0921	-3.59399	-0.00219174		1.41667	0.276	0.217
	-3.31769	29.7076	-3.59383	0.00278263		1.4175	0.276	0.217
	-3.31739	30.1905	-3.59368	0.007757		1.41833	0.277	0.217
	-3.31708	30.2909	-3.59353	0.00495853		1.41917	0.277	0.217
	-3.31678	29.2134	-3.59338	0.00216317		1.42	0.277	0.217
	-3.31647	28.4998	-3.59322	-0.000632187		1.42083	0.277	0.217
	-3.31616	28.7903	-3.59307	-0.00342755		1.42167	0.277	0.217
	-3.31586	28.7193	-3.59292	-0.00144153		1.4225	0.276	0.217
	-3.31555	28.5883	-3.59277	0.000544479		1.42333	0.277	0.217
	-3.31525	29.0821	-3.59261	0.00253049		1.42417	0.277	0.217
	-3.31494	29.7337	-3.59246	0.0045165		1.425	0.277	0.217
	-3.31464	29.0632	-3.59231	0.00803405		1.42583	0.277	0.217
	-3.31433	28.551	-3.59215	0.0115547		1.42667	0.277	0.217
	-3.31403	28.6097	-3.592	0.0150754		1.4275	0.277	0.217
	-3.31372	28.5807	-3.59185	0.018596		1.42833	0.277	0.217
	-3.31341	29.1654	-3.5917	0.0221167		1.42917	0.276	0.218
	-3.31311	29.4969	-3.59154	0.0256373		1.43	0.277	0.218
	-3.3128	29.6632	-3.59139	0.029158		1.43083	0.277	0.218
	-3.3125	29.215	-3.59124	0.0326787		1.43167	0.278	0.218
	-3.31219	28.5849	-3.59108	0.0356981		1.4325	0.278	0.218
	-3.31189	28.7314	-3.59093	0.0387207		1.43333	0.278	0.218
	-3.31158	29.0151	-3.59078	0.0417433		1.43417	0.278	0.218
	-3.31128	28.9414	-3.59063	0.0447659		1.435	0.278	0.218
	-3.31097	29.2711	-3.59047	0.0398196		1.43583	0.278	0.218
	-3.31066	29.9812	-3.59032	0.0348732		1.43667	0.278	0.218
	-3.31036	30.1824	-3.59017	0.0299269		1.4375	0.278	0.218
	-3.31005	30.2497	-3.59001	0.0249805		1.43833	0.278	0.218
	-3.30975	30.3557	-3.58986	0.0216466		1.43917	0.278	0.218
	-3.30944	29.8313	-3.58971	0.0183159		1.44	0.278	0.218
	-3.30914	29.4643	-3.58956	0.0149851		1.44083	0.278	0.218
	-3.30883	29.9623	-3.5894	0.0116543		1.44167	0.278	0.218
	-3.30853	30.5152	-3.58925	0.0142971		1.4425	0.278	0.218
	-3.30822	30.1892	-3.5891	0.0169431		1.44333	0.278	0.218
	-3.30791	30.3919	-3.58895	0.0100263		1.44417	0.279	0.218
	-3.30761	29.5976	-3.58879	0.00310949		1.445	0.279	0.219
	-3.3073	28.6586	-3.58864	0.00525425		1.44583	0.279	0.219
	-3.307	28.9157	-3.58849	0.00740214		1.44667	0.279	0.219
	-3.30669	29.3316	-3.58833	0.0191128		1.4475	0.279	0.219
	-3.30639	29.4732	-3.58818	0.0308234		1.44833	0.279	0.219
	-3.30608	28.984	-3.58803	0.026593		1.44917	0.279	0.219
	-3.30578	28.8406	-3.58788	0.0223657		1.45	0.28	0.22
	-3.30547	28.7777	-3.58772	0.0330802		1.45083	0.28	0.22
	-3.30516	27.777	-3.58757	0.0437947		1.45167	0.28	0.22
	-3.30486	26.8974	-3.58742	0.0449527		1.4525	0.28	0.221
	-3.30455	27.3535	-3.58726	0.0301759		1.45333	0.28	0.221
	-3.30425	28.1899	-3.58711	0.00304723		1.45417	0.281	0.221
	-3.30394	28.7185	-3.58696	-0.0145187		1.455	0.281	0.221
	-3.30364	28.7535	-3.58681	-0.0237204		1.45583	0.281	0.221
	-3.30333	28.9646	-3.58665	-0.0329189		1.45667	0.281	0.221
	-3.30303	29.59	-3.5865	-0.031957		1.4575	0.281	0.221
	-3.30272	30.1986	-3.58635	-0.0309951		1.45833	0.281	0.221
	-3.30241	29.6297	-3.58619	-0.0129031		1.45917	0.281	0.221
	-3.30211	29.4439	-3.58604	0.005192		1.46	0.282	0.221
	-3.3018	28.9373	-3.58589	0.0163143		1.46083	0.282	0.221
	-3.3015	28.6382	-3.58574	0.0114987		1.46167	0.282	0.221
	-3.30119	28.0496	-3.58558	0.00448849		1.4625	0.282	0.221
	-3.30089	27.3026	-3.58543	-0.00251859		1.46333	0.282	0.221
	-3.30058	27.747	-3.58528	-0.0105218		1.46417	0.282	0.221
	-3.30028	28.1576	-3.58512	-0.018525		1.465	0.282	0.222
	-3.29997	28.2034	-3.58497	-0.0147802		1.46583	0.282	0.222
	-3.29966	28.6928	-3.58482	-0.0110354		1.46667	0.282	0.222
	-3.29936	29.1437	-3.58467	-0.00828674		1.4675	0.282	0.222
	-3.29905	28.9196	-3.58451	-0.00553496		1.46833	0.283	0.222
	-3.29875	28.3568	-3.58436	-0.00716922		1.46917	0.283	0.222
	-3.29844	28.1542	-3.58421	-0.0247414		1.47	0.283	0.222
	-3.29814	28.4275	-3.58406	-0.0423135		1.47083	0.283	0.222
	-3.29783	28.3821	-3.5839	-0.0439447		1.47167	0.284	0.222
	-3.29752	28.4182	-3.58375	-0.0311352		1.4725	0.284	0.222
	-3.29722	28.5764	-3.5836	-0.0183258		1.47333	0.284	0.222
	-3.29691	28.6128	-3.58344	-0.00452016		1.47417	0.284	0.222
	-3.29661	28.9212	-3.58329	0.00928854		1.475	0.284	0.221
	-3.2963	29.1958	-3.58314	-0.00400031		1.47583	0.285	0.221
	-3.296	29.0045	-3.58299	-0.0172892		1.47667	0.285	0.221
	-3.29569	29.8627	-3.58283	-0.030578		1.4775	0.285	0.221
	-3.29539	30.0862	-3.58268	-0.0438638		1.47833	0.285	0.222
	-3.29508	29.6473	-3.58253	-0.0323337		1.47917	0.285	0.222
	-3.29477	29.3672	-3.58237	-0.0208036		1.48	0.285	0.222
	-3.29447	28.2825	-3.58222	-0.00927352		1.48083	0.285	0.222
	-3.29416	27.5116	-3.58207	0.00225967		1.48167	0.285	0.222
	-3.29386	27.6178	-3.58192	0.0058208		1.4825	0.285	0.222
	-3.29355	28.3559	-3.58176	0.00938192		1.48333	0.285	0.222
	-3.29325	29.2579	-3.58161	0.012943		1.48417	0.285	0.222
	-3.29294	29.9771	-3.58146	0.0165073		1.485	0.285	0.222
	-3.29264	29.555	-3.5813	0.011203		1.48583	0.285	0.222
	-3.29233	29.2653	-3.58115	0.00589862		1.48667	0.285	0.222
	-3.29202	28.6902	-3.581	0.000594285		1.4875	0.285	0.222
	-3.29172	28.3776	-3.58085	-0.00470694		1.48833	0.285	0.222
	-3.29141	28.4795	-3.58069	-0.0100113		1.48917	0.285	0.222
	-3.29111	28.7163	-3.58054	-0.0153156		1.49	0.285	0.222
	-3.2908	29.0095	-3.58039	-0.0206199		1.49083	0.285	0.222
	-3.2905	29.3314	-3.58024	-0.0259212		1.49167	0.285	0.222
	-3.29019	30.1617	-3.58008	-0.0227118		1.4925	0.285	0.222
	-3.28989	30.3616	-3.57993	-0.0194993		1.49333	0.285	0.222
	-3.28958	30.2176	-3.57978	-0.0162899		1.49417	0.285	0.222
	-3.28927	29.3289	-3.57962	-0.0130774		1.495	0.285	0.222
	-3.28897	29.1245	-3.57947	-0.0110634		1.49583	0.285	0.221
	-3.28866	29.3893	-3.57932	-0.00904628		1.49667	0.285	0.221
	-3.28836	29.1209	-3.57917	-0.00703225		1.4975	0.285	0.221
	-3.28805	28.271	-3.57901	-0.00501511		1.49833	0.285	0.222
	-3.28775	27.7194	-3.57886	0.0130364		1.49917	0.285	0.222
	-3.28744	27.925	-3.57871	0.0310911		1.5	0.284	0.222
	-3.28714	28.6036	-3.57855	0.0300172		1.50083	0.285	0.222
	-3.28683	28.9255	-3.5784	0.0289463		1.50167	0.285	0.223
	-3.28652	29.0805	-3.57825	0.0306615		1.5025	0.285	0.223
	-3.28622	28.7742	-3.5781	0.0323798		1.50333	0.285	0.223
	-3.28591	28.2833	-3.57794	0.034095		1.50417	0.285	0.223
	-3.28561	28.0608	-3.57779	0.0358133		1.505	0.285	0.224
	-3.2853	27.7587	-3.57764	0.0422819		1.50583	0.285	0.224
	-3.285	28.0856	-3.57748	0.0487535		1.50667	0.284	0.224
	-3.28469	29.2267	-3.57733	0.0552221		1.5075	0.285	0.224
	-3.28439	29.6209	-3.57718	0.0616937		1.50833	0.285	0.224
	-3.28408	29.7111	-3.57703	0.0538182		1.50917	0.285	0.224
	-3.28377	29.1025	-3.57687	0.0459457		1.51	0.285	0.224
	-3.28347	28.1945	-3.57672	0.0380701		1.51083	0.285	0.224
	-3.28316	27.8647	-3.57657	0.0301977		1.51167	0.285	0.224
	-3.28286	27.729	-3.57642	0.0253105		1.5125	0.285	0.225
	-3.28255	27.5571	-3.57626	0.0204264		1.51333	0.285	0.225
	-3.28225	27.5788	-3.57611	0.0155392		1.51417	0.285	0.225
	-3.28194	27.4934	-3.57596	0.0106551		1.515	0.286	0.224
	-3.28164	27.6687	-3.5758	-0.00439254		1.51583	0.286	0.226
	-3.28133	28.0779	-3.57565	-0.019437		1.51667	0.286	0.226
	-3.28102	28.0746	-3.5755	-0.0153592		1.5175	0.286	0.227
	-3.28072	28.5057	-3.57535	-0.0112782		1.51833	0.287	0.227
	-3.28041	29.0042	-3.57519	-0.00725015		1.51917	0.287	0.227
	-3.28011	28.936	-3.57504	-0.0032221		1.52	0.287	0.227
	-3.2798	28.4425	-3.57489	0.00937258		1.52083	0.287	0.227
	-3.2795	27.9351	-3.57473	0.0219673		1.52167	0.287	0.227
	-3.27919	27.8397	-3.57458	0.0255969		1.5225	0.287	0.229
	-3.27889	28.2683	-3.57443	0.0132886		1.52333	0.288	0.229
	-3.27858	29.1907	-3.57428	0.00456631		1.52417	0.288	0.229
	-3.27827	29.9316	-3.57412	0.0054099		1.525	0.288	0.229
	-3.27797	29.8407	-3.57397	0.00296318		1.52583	0.288	0.229
	-3.27766	29.2974	-3.57382	0.000516463		1.52667	0.288	0.229
	-3.27736	29.328	-3.57366	-0.00133258		1.5275	0.288	0.229
	-3.27705	29.3648	-3.57351	-0.00318163		1.52833	0.288	0.229
	-3.27675	28.7643	-3.57336	-0.000249304		1.52917	0.289	0.229
	-3.27644	28.5107	-3.57321	0.00268302		1.53	0.289	0.229
	-3.27614	29.1114	-3.57305	0.00561535		1.53083	0.289	0.23
	-3.27583	29.2639	-3.5729	0.00855079		1.53167	0.29	0.229
	-3.27552	29.3329	-3.57275	0.0083858		1.5325	0.291	0.23
	-3.27522	29.3662	-3.57259	0.00822082		1.53333	0.291	0.23
	-3.27491	29.1499	-3.57244	0.00805584		1.53417	0.291	0.23
	-3.27461	28.913	-3.57229	0.00789086		1.535	0.291	0.23
	-3.2743	28.4602	-3.57214	0.00653053		1.53583	0.291	0.23
	-3.274	28.4087	-3.57198	0.00517021		1.53667	0.291	0.23
	-3.27369	28.3403	-3.57183	0.00380988		1.5375	0.292	0.231
	-3.27338	28.0852	-3.57168	0.00245267		1.53833	0.294	0.231
	-3.27308	28.1025	-3.57153	0.0130458		1.53917	0.294	0.232
	-3.27277	28.091	-3.57137	0.0236389		1.54	0.295	0.232
	-3.27247	27.9813	-3.57122	0.0246692		1.54083	0.295	0.232
	-3.27216	27.8276	-3.57107	0.00976169		1.54167	0.295	0.232
	-3.27186	27.926	-3.57091	-0.00634119		1.5425	0.295	0.232
	-3.27155	28.6749	-3.57076	-0.0128813		1.54333	0.295	0.232
	-3.27125	29.388	-3.57061	-0.00667116		1.54417	0.296	0.232
	-3.27094	29.2815	-3.57046	-0.000457866		1.545	0.296	0.232
	-3.27063	29.2839	-3.5703	0.00354217		1.54583	0.296	0.232
	-3.27033	29.375	-3.57015	0.00754221		1.54667	0.297	0.232
	-3.27002	29.0202	-3.57	0.0115423		1.5475	0.297	0.232
	-3.26972	28.4956	-3.56984	0.0155423		1.54833	0.299	0.232
	-3.26941	28.4151	-3.56969	0.0115734		1.54917	0.299	0.232
	-3.26911	29.1379	-3.56954	0.00760447		1.55	0.299	0.232
	-3.2688	29.9733	-3.56939	0.00363556		1.55083	0.299	0.232
	-3.2685	30.0592	-3.56923	-0.000333351		1.55167	0.299	0.232
	-3.26819	29.8656	-3.56908	0.0163174		1.5525	0.299	0.232
	-3.26788	29.6878	-3.56893	0.0329682		1.55333	0.299	0.232
	-3.26758	29.945	-3.56877	0.0304934		1.55417	0.299	0.232
	-3.26727	29.7407	-3.56862	0.0280187		1.555	0.3	0.232
	-3.26697	29.6023	-3.56847	0.0247471		1.55583	0.301	0.232
	-3.26666	29.2397	-3.56832	0.0214754		1.55667	0.301	0.232
	-3.26636	28.8511	-3.56816	0.0150162		1.5575	0.301	0.232
	-3.26605	28.8525	-3.56801	-0.00100573		1.55833	0.301	0.232
	-3.26575	28.6222	-3.56786	-0.0166573		1.55917	0.301	0.232
	-3.26544	27.7389	-3.56771	-0.0163709		1.56	0.301	0.232
	-3.26513	27.8496	-3.56755	-0.00652174		1.56083	0.3	0.232
	-3.26483	28.1275	-3.5674	0.00332739		1.56167	0.301	0.231
	-3.26452	27.9794	-3.56725	0.00102386		1.5625	0.302	0.231
	-3.26422	28.74	-3.56709	-0.00127966		1.56333	0.303	0.232
	-3.26391	29.3985	-3.56694	0.00597955		1.56417	0.303	0.232
	-3.26361	28.499	-3.56679	0.0132388		1.565	0.304	0.232
	-3.2633	27.6975	-3.56664	0.0210957		1.56583	0.304	0.232
	-3.263	28.0838	-3.56648	0.0289525		1.56667	0.304	0.232
	-3.26269	28.3776	-3.56633	0.017684		1.5675	0.303	0.232
	-3.26238	28.4034	-3.56618	0.00641536		1.56833	0.304	0.232
	-3.26208	28.9744	-3.56602	0.0112839		1.56917	0.304	0.232
	-3.26177	29.0903	-3.56587	0.0161524		1.57	0.304	0.232
	-3.26147	28.7339	-3.56572	0.021021		1.57083	0.304	0.232
	-3.26116	28.2611	-3.56557	0.0258895		1.57167	0.306	0.233
	-3.26086	27.9731	-3.56541	0.0222786		1.5725	0.306	0.233
	-3.26055	28.0229	-3.56526	0.0186707		1.57333	0.306	0.233
	-3.26025	28.134	-3.56511	0.0150598		1.57417	0.305	0.233
	-3.25994	28.1381	-3.56495	0.011452		1.575	0.305	0.233
	-3.25963	28.165	-3.5648	0.01581		1.57583	0.305	0.233
	-3.25933	28.1355	-3.56465	0.0201711		1.57667	0.306	0.233
	-3.25902	28.4008	-3.5645	0.0245292		1.5775	0.305	0.233
	-3.25872	28.6514	-3.56434	0.0288903		1.57833	0.306	0.233
	-3.25841	28.8303	-3.56419	0.0296623		1.57917	0.307	0.233
	-3.25811	28.5983	-3.56404	0.0304374		1.58	0.308	0.233
	-3.2578	28.3719	-3.56389	0.0312094		1.58083	0.308	0.233
	-3.2575	28.7485	-3.56373	0.0319845		1.58167	0.308	0.233
	-3.25719	28.9633	-3.56358	0.0297681		1.5825	0.308	0.233
	-3.25688	28.6917	-3.56343	0.0275549		1.58333	0.308	0.233
	-3.25658	27.919	-3.56327	0.0125882		1.58417	0.307	0.233
	-3.25627	27.3047	-3.56312	-0.0119381		1.585	0.307	0.234
	-3.25597	27.0692	-3.56297	-0.0296722		1.58583	0.308	0.234
	-3.25566	27.0936	-3.56282	-0.0314652		1.58667	0.308	0.234
	-3.25536	27.4583	-3.56266	-0.0236986		1.5875	0.309	0.234
	-3.25505	28.1821	-3.56251	-0.0159288		1.58833	0.309	0.235
	-3.25475	28.356	-3.56236	-0.0191195		1.58917	0.309	0.235
	-3.25444	27.707	-3.5622	-0.0223071		1.59	0.309	0.235
	-3.25413	27.3639	-3.56205	-0.0254978		1.59083	0.309	0.235
	-3.25383	27.892	-3.5619	-0.0286854		1.59167	0.309	0.235
	-3.25352	28.3294	-3.56175	-0.0257998		1.5925	0.308	0.235
	-3.25322	28.7379	-3.56159	-0.022911		1.59333	0.308	0.235
	-3.25291	29.3163	-3.56144	-0.0200254		1.59417	0.308	0.235
	-3.25261	29.5058	-3.56129	-0.0171366		1.595	0.309	0.235
	-3.2523	29.3715	-3.56113	-0.014251		1.59583	0.31	0.236
	-3.252	29.9638	-3.56098	-0.0113623		1.59667	0.31	0.236
	-3.25169	29.6327	-3.56083	-0.00847662		1.5975	0.309	0.236
	-3.25138	29.3345	-3.56068	-0.00558788		1.59833	0.31	0.236
	-3.25108	29.3826	-3.56052	-0.00567815		1.59917	0.311	0.237
	-3.25077	29.021	-3.56037	-0.00576531		1.6	0.311	0.237
	-3.25047	28.5122	-3.56022	-0.00585559		1.60083	0.31	0.238
	-3.25016	28.9605	-3.56007	-0.00594275		1.60167	0.311	0.238
	-3.24986	29.0691	-3.55991	-0.0108144		1.6025	0.311	0.238
	-3.24955	28.6562	-3.55976	-0.0156829		1.60333	0.311	0.238
	-3.24924	28.4042	-3.55961	-0.0199569		1.60417	0.31	0.239
	-3.24894	28.3358	-3.55945	-0.0242278		1.605	0.312	0.239
	-3.24863	28.5595	-3.5593	-0.0295975		1.60583	0.312	0.239
	-3.24833	28.3852	-3.55915	-0.0254013		1.60667	0.312	0.239
	-3.24802	28.5828	-3.559	-0.0206106		1.6075	0.311	0.239
	-3.24772	29.1773	-3.55884	-0.0253795		1.60833	0.312	0.239
	-3.24741	29.9231	-3.55869	-0.040312		1.60917	0.312	0.239
	-3.24711	30.3256	-3.55854	-0.0456786		1.61	0.312	0.24
	-3.2468	29.8061	-3.55838	-0.0378995		1.61083	0.312	0.24
	-3.24649	29.2574	-3.55823	-0.0301173		1.61167	0.313	0.241
	-3.24619	28.9773	-3.55808	-0.0234246		1.6125	0.313	0.241
	-3.24588	28.7483	-3.55793	-0.0167288		1.61333	0.313	0.241
	-3.24558	28.4759	-3.55777	-0.00465713		1.61417	0.313	0.241
	-3.24527	28.4797	-3.55762	-0.00214504		1.615	0.313	0.24
	-3.24497	28.7435	-3.55747	-0.011191		1.61583	0.314	0.24
	-3.24466	28.7065	-3.55731	-0.0202339		1.61667	0.314	0.241
	-3.24436	28.5347	-3.55716	-0.0167288		1.6175	0.314	0.243
	-3.24405	28.771	-3.55701	-0.0036579		1.61833	0.314	0.243
	-3.24374	29.1369	-3.55686	0.00173982		1.61917	0.314	0.242
	-3.24344	29.4737	-3.5567	-0.00242209		1.62	0.315	0.241
	-3.24313	29.048	-3.55655	-0.00598944		1.62083	0.315	0.241
	-3.24283	28.3825	-3.5564	9.06466e-06		1.62167	0.316	0.242
	-3.24252	28.1643	-3.55624	0.00122308		1.6225	0.316	0.243
	-3.24222	27.7521	-3.55609	0.00244022		1.62333	0.316	0.243
	-3.24191	27.8865	-3.55594	0.00365424		1.62417	0.316	0.243
	-3.24161	28.3929	-3.55579	0.00487137		1.625	0.316	0.242
	-3.2413	28.3159	-3.55563	-0.000488995		1.62583	0.316	0.242
	-3.24099	28.0624	-3.55548	-0.0154121		1.62667	0.316	0.242
	-3.24069	28.814	-3.55533	-0.0303352		1.6275	0.316	0.241
	-3.24038	29.2676	-3.55518	-0.0356956		1.62833	0.317	0.242
	-3.24008	29.4577	-3.55502	-0.0275087		1.62917	0.317	0.243
	-3.23977	29.0628	-3.55487	-0.0193219		1.63	0.317	0.243
	-3.23947	28.9234	-3.55472	-0.011135		1.63083	0.317	0.243
	-3.23916	29.1398	-3.55456	-0.00294816		1.63167	0.318	0.243
	-3.23886	29.2628	-3.55441	0.0102193		1.6325	0.318	0.243
	-3.23855	29.0747	-3.55426	0.013824		1.63333	0.318	0.243
	-3.23824	28.6915	-3.55411	0.00427993		1.63417	0.318	0.244
	-3.23794	29.0203	-3.55395	-0.00526414		1.635	0.318	0.245
	-3.23763	28.9348	-3.5538	-0.0207849		1.63583	0.318	0.244
	-3.23733	28.7536	-3.55365	-0.026743		1.63667	0.318	0.244
	-3.23702	28.2728	-3.55349	-0.0189546		1.6375	0.318	0.244
	-3.23672	27.5284	-3.55334	-0.0111661		1.63833	0.319	0.244
	-3.23641	27.7004	-3.55319	-0.00443923		1.63917	0.318	0.244
	-3.23611	28.8483	-3.55304	0.00228769		1.64	0.319	0.244
	-3.2358	29.4815	-3.55288	0.0090146		1.64083	0.319	0.244
	-3.23549	29.2773	-3.55273	0.0157415		1.64167	0.319	0.244
	-3.23519	29.2919	-3.55258	0.0131049		1.6425	0.319	0.244
	-3.23488	28.8614	-3.55242	0.0104683		1.64333	0.319	0.244
	-3.23458	28.1362	-3.55227	0.00245267		1.64417	0.319	0.244
	-3.23427	28.0732	-3.55212	0.00399977		1.645	0.319	0.244
	-3.23397	28.0083	-3.55197	0.00455074		1.64583	0.318	0.244
	-3.23366	27.9652	-3.55181	0.00510172		1.64667	0.319	0.243
	-3.23336	28.2709	-3.55166	0.0056527		1.6475	0.32	0.243
	-3.23305	28.2729	-3.55151	0.00620368		1.64833	0.32	0.243
	-3.23274	28.0784	-3.55136	0.00436397		1.64917	0.32	0.243
	-3.23244	28.288	-3.5512	-0.00703848		1.65	0.32	0.243
	-3.23213	28.7149	-3.55105	-0.027406		1.65083	0.319	0.243
	-3.23183	29.146	-3.5509	-0.0382108		1.65167	0.32	0.244
	-3.23152	28.3169	-3.55074	-0.0350606		1.6525	0.32	0.244
	-3.23122	27.5603	-3.55059	-0.0223476		1.65333	0.32	0.244
	-3.23091	27.9795	-3.55044	-0.00545091		1.65417	0.319	0.244
	-3.23061	28.6217	-3.55029	0.0114489		1.655	0.319	0.244
	-3.2303	29.2226	-3.55013	0.0241618		1.65583	0.319	0.244
	-3.22999	29.5018	-3.54998	0.0273152		1.65667	0.319	0.244
	-3.22969	29.5616	-3.54983	0.0173166		1.6575	0.32	0.244
	-3.22938	30.1795	-3.54967	0.0073212		1.65833	0.321	0.244
	-3.22908	30.457	-3.54952	0.0060885		1.65917	0.32	0.244
	-3.22877	30.4692	-3.54937	0.0144185		1.66	0.32	0.243
	-3.22847	30.0142	-3.54922	0.0137835		1.66083	0.32	0.243
	-3.22816	29.4268	-3.54906	0.00358887		1.66167	0.32	0.244
	-3.22785	28.744	-3.54891	-0.00182753		1.6625	0.32	0.244
	-3.22755	28.6456	-3.54876	0.00232193		1.66333	0.32	0.244
	-3.22724	29.0782	-3.5486	0.00049156		1.66417	0.32	0.244
[truncated: 129,073 more rows]

## Sheet: Supplementary Figure 3b
Supplementary Figure 3b		Size (nm)			Zeta potential (mV)
	HS@Aule	33.25	30.65	34.87	-20.5	-18.5	-23.3
	SC@Au	19.3	15.7	14.9	-30.2	-37.1	-34.2
	RLS/HS@Aule	224.3	230.4	238.3	-27.9	-26.6	-25.6

[truncated: 36 more sheets: Supplementary Figure 4, Supplementary Figure 5, Supplementary Figure 6, Supplementary Figure 7, Supplementary Figure 8, Supplementary Figure 9, Supplementary Figure 10b,10c, Supplementary Figure 11b,d,f, Supplementary Figure 12a,c,e, Supplementary Figure 13, Supplementary Figure 14a-d, Supplementary Figure 16, Supplementary Figure 17, Supplementary Figure 18, Supplementary Figure 19b, Supplementary Figure 21, Supplementary Figure 22, Supplementary Figure 23, Supplementary Figure 24, Supplementary Figure 25 …]
